# Supplementary material for: Exposure to UV radiance predicts repeated evolution of concealed black skin in birds
Source: Nat Commun. 2020 May 15;11:2414. doi: 10.1038/s41467-020-15894-6 (PMC7229023; doi:10.1038/s41467-020-15894-6)
Supplement: Supplementary file 4 — Supplementary Data 1 [file 41467_2020_15894_MOESM4_ESM.xlsx]

## Sheet: Sheet1
Order	Family	Species	feather colour as by HBW	Skin colour	Colour feathers (above sampled spot)	bald	seks	age	location	Date	age	Tagnr	Collection	sexual dimorphism	sexual dichromatism	colonial	IUCN habitat codes	mass	latitude	longitude	UV	* note that non-melanized skin colour changes from red to yellow in preserved specimens
Apodiformes	Trochilidae	Abeillia abeillei	green	yellow	green	no	male	adult	belly	27/12/1942	1942	84393	KBIN	yes	yes	no	1	2.7	15.2896	-90	7473.08
Apodiformes	Trochilidae	Abeillia abeillei	green	yellow	green	no	male	adult	neck	27/12/1942	1942	84393	KBIN	yes	yes	no	1	2.7	15.2896	-90	7473.08
Passeriformes	Scotoceridae	Abroscopus albogularis	white	yellow	white	no	male	adult	belly	16/12/1896	1896	128903	MCZ	yes	yes	no	1.3	5	24.9341	106	7353.25
Passeriformes	Scotoceridae	Abroscopus albogularis	white	yellow	orange	no	male	adult	neck	16/12/1896	1896	128903	MCZ	yes	yes	no	1.3	5	24.9341	106	7353.25
Passeriformes	Scotoceridae	Abroscopus albogularis	orange	yellow	white	no	female	adult	belly	28/9/1896	1896	128908	MCZ	yes	yes	no	1.3	5	24.9341	106	7353.25
Passeriformes	Scotoceridae	Abroscopus albogularis	orange	yellow	orange	no	female	adult	neck	28/9/1896	1896	128908	MCZ	yes	yes	no	1.3	5	24.9341	106	7353.25
Galliformes	Cracidae	Aburria aburri	black	yellow	black	no	?	adult	belly	1844	1844	1022	KBIN	yes	no	No	1	1550	-2.80168	-75	5460.69
Galliformes	Cracidae	Aburria aburri	black	yellow	black	no	?	adult	neck	1844	1844	1022	KBIN	yes	no	No	1	1550	-2.80168	-75	5460.69
Passeriformes	Meliphagidae	Acanthagenys rufogularis	brown	yellow	brown	no	male	adult	belly	8/8/1914	1914	696531	AMNH	no	no	no	2,3,6	47.8	-27.3881	134	6223.95
Passeriformes	Meliphagidae	Acanthagenys rufogularis	brown	yellow	brown	no	male	adult	neck	8/8/1914	1914	696531	AMNH	no	no	no	2,3,6	47.8	-27.3881	134	6223.95
Passeriformes	Meliphagidae	Acanthagenys rufogularis	brown	yellow	brown	no	female	adult	belly	6/8/1914	1914	696530	AMNH	no	no	no	2,3,6	47.8	-27.3881	134	6223.95
Passeriformes	Meliphagidae	Acanthagenys rufogularis	brown	yellow	brown	no	female	adult	neck	6/8/1914	1914	696530	AMNH	no	no	no	2,3,6	47.8	-27.3881	134	6223.95
Passeriformes	Thraupidae	Acanthidops bairdi	grey	yellow	grey	no	male	adult	belly	22/10/1922	1922	392983	AMNH	yes	yes	No	1	16	9.56471	-83	7397.98
Passeriformes	Thraupidae	Acanthidops bairdi	brown	yellow	grey	no	male	adult	neck	22/10/1922	1922	392983	AMNH	yes	yes	No	1	16	9.56471	-83	7397.98
Passeriformes	Thraupidae	Acanthidops bairdi	grey	yellow	grey	no	female	adult	belly	1/5/1967	1967	811929	AMNH	yes	yes	No	1	16	9.56471	-83	7397.98
Passeriformes	Thraupidae	Acanthidops bairdi	grey	yellow	grey	no	female	adult	neck	1/5/1967	1967	811929	AMNH	yes	yes	No	1	16	9.56471	-83	7397.98
Passeriformes	Fringillidae	Acanthis flammea	white	yellow	white	no	male	adult	belly	16/5/1882	1882	35344	KBIN	yes	yes	yes	1.3	12.3	64.3604	36	5279.5
Passeriformes	Fringillidae	Acanthis flammea	grey	yellow	brown	no	male	adult	neck	16/5/1882	1882	35344	KBIN	yes	yes	yes	1.3	12.3	64.3604	36	5279.5
Passeriformes	Fringillidae	Acanthis flammea	brown	yellow	grey	no	female	adult	belly	1925-05-02	1925	35345	KBIN	yes	yes	yes	1.3	12.3	64.3604	36	5279.5
Passeriformes	Fringillidae	Acanthis flammea	brown	yellow	brown	no	female	adult	neck	1925-05-02	1925	35345	KBIN	yes	yes	yes	1.3	12.3	64.3604	36	5279.5
Passeriformes	Acanthisittidae	Acanthisitta chloris	white	yellow	white	no	female	adult	belly	25/7/1932	1932	2556	KBIN	yes	yes	co-operative	1.3	7	-42.4112	172	3858.08
Passeriformes	Acanthisittidae	Acanthisitta chloris	brown	yellow	brown	no	female	adult	neck	25/7/1932	1932	2556	KBIN	yes	yes	co-operative	1.3	7	-42.4112	172	3858.08
Passeriformes	Acanthizidae	Acanthiza chrysorrhoa	brown	yellow	brown	no	female	adult	belly	7/12/1878	1878	7886	KBIN	no	no	yes	1,2,3	9.4	-29.1727	136	6279.18
Passeriformes	Acanthizidae	Acanthiza chrysorrhoa	brown	yellow	brown	no	female	adult	neck	7/12/1878	1878	7886	KBIN	no	no	yes	1,2,3	9.4	-29.1727	136	6279.18
Passeriformes	Meliphagidae	Acanthorhynchus superciliosus	\	yellow	brown	no	male	adult	belly	2/7/1884	1884	8393	KBIN	No	no	No	1,2,3	11.5	-32.9159	118	4546.35
Passeriformes	Meliphagidae	Acanthorhynchus superciliosus	brown	yellow	brown	no	male	adult	neck	2/7/1884	1884	8393	KBIN	No	no	No	1,2,3	11.5	-32.9159	118	4546.35
Passeriformes	Acanthizidae	Acanthornis magna	white	yellow	brown	no	?	adult	belly	1847	1847	3387	KBIN	no	no	no	1.3	10	-41.9871	146	3840.17
Passeriformes	Acanthizidae	Acanthornis magna	brown	yellow	brown	no	?	adult	neck	1847	1847	3387	KBIN	no	no	no	1.3	10	-41.9871	146	3840.17
Accipitriformes	Accipitridae	Accipiter tachiro	barred	yellow	barred	no	male	adult	neck	13/8/1950	1950	54740	KMMA	yes	yes	no	1.5	510	-5.85975	24	6832.29
Accipitriformes	Accipitridae	Accipiter tachiro	barred	yellow	black	no	male	adult	belly	13/8/1950	1950	54740	KMMA	yes	yes	no	1.5	510	-5.85975	24	6832.29
Accipitriformes	Accipitridae	Accipiter tachiro	\	yellow	barred	no	female	adult	neck	1/9/1948	1948	44139	KMMA	yes	yes	no	1.5	510	-5.85975	24	6832.29
Accipitriformes	Accipitridae	Accipiter tachiro	\	yellow	black	no	female	adult	belly	1/9/1948	1948	44139	KMMA	yes	yes	no	1.5	510	-5.85975	24	6832.29
Bucerotiformes	Bucerotidae	Aceros nipalensis	black	yellow	black	no	female	adult	belly	31/5/1850	1850	5886	KBIN	yes	yes	no	1	2500	24.044	97	7440.97
Bucerotiformes	Bucerotidae	Aceros nipalensis	black	yellow	black	no	female	adult	neck	31/5/1850	1850	5886	KBIN	yes	yes	no	1	2500	24.044	97	7440.97
Passeriformes	Macrosphenidae	Achaetops pycnopygius	brown	yellow	brown	no	male	adult	belly	8/1/1937	1937	172931	MCZ	yes	yes	no	4,5,6	34	-19.5718	15	7194.76
Passeriformes	Macrosphenidae	Achaetops pycnopygius	brown	yellow	brown	no	male	adult	neck	8/1/1937	1937	172931	MCZ	yes	yes	no	4,5,6	34	-19.5718	15	7194.76
Passeriformes	Macrosphenidae	Achaetops pycnopygius	brown	yellow	brown	no	female	adult	belly	27/2/1937	1937	172933	MCZ	yes	yes	no	4,5,6	34	-19.5718	15	7194.76
Passeriformes	Macrosphenidae	Achaetops pycnopygius	brown	yellow	brown	no	female	adult	neck	27/2/1937	1937	172933	MCZ	yes	yes	no	4,5,6	34	-19.5718	15	7194.76
Passeriformes	Sturnidae	Acridotheres tristis	brown	yellow	brown	no	female	adult	belly	7/1966	2097	115619	KMMA	no	no	no	1.4	118.25	23.8203	84	7689.05
Passeriformes	Sturnidae	Acridotheres tristis	brown	yellow	black	no	female	adult	neck	7/1966	2097	115619	KMMA	no	no	no	1.4	118.25	23.8203	84	7689.05
Passeriformes	Sturnidae	Acridotheres tristis	black	yellow	brown	no	male	adult	belly	2/8/1981	1981	81.52.A.23	KMMA	no	no	no	1.4	118.25	23.8203	84	7689.05
Passeriformes	Sturnidae	Acridotheres tristis	black	yellow	black	no	male	adult	neck	2/8/1981	1981	81.52.A.23	KMMA	no	no	no	1.4	118.25	23.8203	84	7689.05
Passeriformes	Acrocephalidae	Acrocephalus gracilirostris	brown	yellow	brown	no	female	adult	belly	5/9/1968	1968	116793	KMMA	no	no	no	3,4,5,13	16.1	-14.8577	29	7187.79
Passeriformes	Acrocephalidae	Acrocephalus gracilirostris	brown	yellow	brown	no	female	adult	neck	5/9/1968	1968	116793	KMMA	no	no	no	3,4,5,13	16.1	-14.8577	29	7187.79
Passeriformes	Acrocephalidae	Acrocephalus gracilirostris	brown	yellow	brown	no	male	adult	belly	4/8/1968	1968	116792	KMMA	no	no	no	3,4,5,13	16.1	-14.8577	29	7187.79
Passeriformes	Acrocephalidae	Acrocephalus gracilirostris	brown	yellow	brown	no	male	adult	neck	4/8/1968	1968	116792	KMMA	no	no	no	3,4,5,13	16.1	-14.8577	29	7187.79
Passeriformes	Rhinocryptidae	Acropternis orthonyx	brown	yellow	brown	no	?	adult	belly	20/10/1875	1875	7758	KBIN	no	no	no	1	100	1.60211	-77	5660.94
Passeriformes	Rhinocryptidae	Acropternis orthonyx	black	yellow	brown	no	?	adult	neck	20/10/1875	1875	7758	KBIN	no	no	no	1	100	1.60211	-77	5660.94
Galliformes	Numididae	Acryllium vulturinum	blue	Yellow	blue	no	female	adult	belly	20/3/1986	1986	115975	KMMA	yes	no	no	1,2,3,4	1330	4.19326	42	7163.67
Galliformes	Numididae	Acryllium vulturinum	brown	black	brown	yes	female	adult	neck	20/3/1986	1986	115975	KMMA	yes	no	no	1,2,3,4	1330	4.19326	42	7163.67
Coraciiformes	Alcenidae	Actenoides bouinvillei	brown	yellow	brown	no	male	adult	belly	9/5/1904	1904	640161	AMNH	yes	yes	no	1	?	-6.44502	156	6295.98
Coraciiformes	Alcenidae	Actenoides bouinvillei	brown	yellow	brown	no	male	adult	neck	9/5/1904	1904	640161	AMNH	yes	yes	no	1	?	-6.44502	156	6295.98
Coraciiformes	Alcenidae	Actenoides bouinvillei	brown	yellow	brown	no	female	adult	belly	9/5/1904	1904	640163	AMNH	yes	yes	no	1	?	-6.44502	156	6295.98
Coraciiformes	Alcenidae	Actenoides bouinvillei	brown	yellow	brown	no	female	adult	neck	9/5/1904	1904	640163	AMNH	yes	yes	no	1	?	-6.44502	156	6295.98
Passeriformes	Leiothrichidae	Actinodura cyanouroptera	grey	yellow	grey	no	male	adult	belly	22/12/1887	1887	916	KBIN	yes	yes	no	1.3	28	23.4218	103	7295.07
Passeriformes	Leiothrichidae	Actinodura cyanouroptera	grey	yellow	brown	no	male	adult	neck	22/12/1887	1887	916	KBIN	yes	yes	no	1.3	28	23.4218	103	7295.07
Passeriformes	Leiothrichidae	Actinodura cyanouroptera	brown	yellow	grey	no	female	adult	belly	22/12/1887	1887	916	KBIN	yes	yes	no	1.3	28	23.4218	103	7295.07
Passeriformes	Leiothrichidae	Actinodura cyanouroptera	brown	yellow	brown	no	female	adult	neck	22/12/1887	1887	916	KBIN	yes	yes	no	1.3	28	23.4218	103	7295.07
Passeriformes	Leiothrichidae	Actinodura nipalensis	brown	yellow	BROWN	no	?	adult	belly	1878	1878	9157	KBIN	no	no	no	1.3	48	28.0362	86	7264.95
Passeriformes	Leiothrichidae	Actinodura nipalensis	brown	yellow	brown	no	?	adult	neck	1878	1878	9157	KBIN	no	no	no	1.3	48	28.0362	86	7264.95
Charadriiformes	Scolopacidae	Actitis hypoleucos	white	Yellow	white	no	female	adult	belly	15/9/1957	1957	87373	KMMA	no	no	no	1,4,5,9,12	48	58.0492	82	3326.1
Charadriiformes	Scolopacidae	Actitis hypoleucos	white	Yellow	brown	no	female	adult	neck	15/9/1957	1957	87373	KMMA	no	no	no	1,4,5,9,12	48	58.0492	82	3326.1
Charadriiformes	Scolopacidae	Actitis hypoleucos	brown	Yellow	white	no	male	adult	belly	9/2/1958	1958	90140	KMMA	no	no	no	1,4,5,9,12	48	58.0492	82	3326.1
Charadriiformes	Scolopacidae	Actitis hypoleucos	brown	Yellow	brown	no	male	adult	neck	9/2/1958	1958	90140	KMMA	no	no	no	1,4,5,9,12	48	58.0492	82	3326.1
Charadriiformes	Jacanidae	Actophilornis africanus	yellow	Yellow	yellow	no	male	adult	belly	5/3/1957	1957	85737	KMMA	no	no	no	4,5,9,13	290	-4.27495	21	6494.27
Charadriiformes	Jacanidae	Actophilornis africanus	yellow	black	black	yes	male	adult	neck	5/3/1957	1957	85737	KMMA	no	no	no	4,5,9,13	290	-4.27495	21	6494.27
Charadriiformes	Jacanidae	Actophilornis africanus	black	yellow	brown	no	female	adult	belly	10/4/1958	1958	91651	KMMA	no	no	no	4,5,9,13	290	-4.27495	21	6494.27
Charadriiformes	Jacanidae	Actophilornis africanus	black	black	black	yes	female	adult	neck	10/4/1958	1958	91651	KMMA	no	no	no	4,5,9,13	290	-4.27495	21	6494.27
Apodiformes	Trochilidae	Adelomyia melanogenys	brown	yellow	brown	no	?	adult	belly	20/11/1875	1875	4566	KBIN	no	no	no	1	4.2	-4.79575	-73	6003.75
Apodiformes	Trochilidae	Adelomyia melanogenys	green	yellow	green	no	?	adult	neck	20/11/1875	1875	4566	KBIN	no	no	no	1	4.2	-4.79575	-73	6003.75
Podocipediformes	Podicipedidae	Aechmophorus occidentalis	white	black	white	no	male	adult	belly	8/3/1880	1880	1268	KBIN	yes	no	yes	5	1147.72	44.5985	-110	4910.43
Podocipediformes	Podicipedidae	Aechmophorus occidentalis	grey	black	grey	no	male	adult	neck	8/3/1880	1880	1268	KBIN	yes	no	yes	5	1147.72	44.5985	-110	4910.43
Passeriformes	Aegithalidae	Aegithalos caudatus	grey	yellow	grey	no	male	adult	belly	21/12/1947	1947	40884	KBIN	no	no	cooperative group	1,3,5	10.4	52.5024	74	3801.2
Passeriformes	Aegithalidae	Aegithalos caudatus	grey	yellow	black	no	male	adult	neck	21/12/1947	1947	40884	KBIN	no	no	cooperative group	1,3,5	10.4	52.5024	74	3801.2
Passeriformes	Aegithalidae	Aegithalos caudatus	black	yellow	grey	no	female	adult	belly	17/11/1920	1920	37573	KBIN	no	no	cooperative group	1,3,5	10.4	52.5024	74	3801.2
Passeriformes	Aegithalidae	Aegithalos caudatus	black	yellow	black	no	female	adult	neck	17/11/1920	1920	37573	KBIN	no	no	cooperative group	1,3,5	10.4	52.5024	74	3801.2
Passeriformes	Aegithinidae	Aegithina tiphia	yellow	yellow	yellow	no	male	adult	belly	27/4/1932	1932	35046	KBIN	no	no	no	1	12	15.7467	93	7571.77
Passeriformes	Aegithinidae	Aegithina tiphia	yellow	yellow	yellow	no	male	adult	neck	27/4/1932	1932	35046	KBIN	no	no	no	1	12	15.7467	93	7571.77
Passeriformes	Aegithinidae	Aegithina tiphia	yellow	yellow	yellow	no	female	adult	belly	27/4/1932	1932	35046	KBIN	no	no	no	1	12	15.7467	93	7571.77
Passeriformes	Aegithinidae	Aegithina tiphia	yellow	yellow	yellow	no	female	adult	neck	27/4/1932	1932	35046	KBIN	no	no	no	1	12	15.7467	93	7571.77
Strigiformes	Strigidae	Aegolius funereus	white	yellow	white	no	female	adult	belly	14/6/1877	1877	4806	KBIN	yes	no	no	1	91.17	58.8398	91	3093.08
Strigiformes	Strigidae	Aegolius funereus	white	yellow	brown	no	female	adult	neck	14/6/1877	1877	4806	KBIN	yes	no	no	1	91.17	58.8398	91	3093.08
Strigiformes	Strigidae	Aegolius funereus	brown	yellow	white	no	male	adult	belly	27/11/1921	1921	24790	KBIN	yes	no	no	1	91.17	58.8398	91	3093.08
Strigiformes	Strigidae	Aegolius funereus	brown	yellow	brown	no	male	adult	neck	27/11/1921	1921	24790	KBIN	yes	no	no	1	91.17	58.8398	91	3093.08
Caprimulgiformes	Aegothelidae	Aegotheles cristatus	\	yellow	white	no	?	adult	belly	1841	1841	3102	KBIN	no	no	no	1,2,3,5	42.8	-26.1209	135	6572.26
Caprimulgiformes	Aegothelidae	Aegotheles cristatus	brown	yellow	brown	no	?	adult	neck	1841	1841	3102	KBIN	no	no	no	1,2,3,5	42.8	-26.1209	135	6572.26
Accipitriformes	Accipitridae	Aegypius monachus	black	yellow	black	no	female	adult	belly	1/1925	1932	239385	MCZ	no	no	yes	1,3,4	9625	40.7962	85	5491.06
Accipitriformes	Accipitridae	Aegypius monachus	black	yellow	brown	no	female	adult	neck	1/1925	1932	239385	MCZ	no	no	yes	1,3,4	9625	40.7962	85	5491.06
Galliformes	Megapodiidae	Aepypodius arfakianus	\	yellow	brown	no	male	adult	belly	6/4/1951	1951	1953.17.11	NHM	yes	yes	no	1	1600	-5.33274	142	6071.17
Galliformes	Megapodiidae	Aepypodius arfakianus	\	yellow	black	yes	male	adult	neck	6/4/1951	1951	1953.17.11	NHM	yes	yes	no	1	1600	-5.33274	142	6071.17
Galliformes	Megapodiidae	Aepypodius arfakianus	\	yellow	black	no	female	adult	belly	6/7/1951	1951	1953.17.12	NHM	yes	yes	no	1	1600	-5.33274	142	6071.17
Galliformes	Megapodiidae	Aepypodius arfakianus	\	yellow	black	yes	female	adult	neck	6/7/1951	1951	1953.17.12	NHM	yes	yes	no	1	1600	-5.33274	142	6071.17
Apodiformes	Apiodidae	Aerodramus fuciphagus	grey	yellow	grey	no	female	adult	belly	12/4/1932	1932	34878	KBIN	no	no	yes	1,3,6,7,13	14.8	-0.856537	110	6367.93
Apodiformes	Apiodidae	Aerodramus fuciphagus	grey	yellow	black	no	female	adult	neck	12/4/1932	1932	34878	KBIN	no	no	yes	1,3,6,7,13	14.8	-0.856537	110	6367.93
Apodiformes	Apiodidae	Aerodramus fuciphagus	black	yellow	grey	no	male	adult	belly	27/4/1932	1932	34877	KBIN	no	no	yes	1,3,6,7,13	14.8	-0.856537	110	6367.93
Apodiformes	Apiodidae	Aerodramus fuciphagus	black	yellow	black	no	male	adult	neck	27/4/1932	1932	34877	KBIN	no	no	yes	1,3,6,7,13	14.8	-0.856537	110	6367.93
Apodiformes	Apiodidae	Aeronautes saxatalis	white	yellow	white	no	female	adult	belly	3/5/1879	1879	43718	KBIN	yes	no	yes	1,3,4,6	31.2	33.3813	-109	7117.03
Apodiformes	Apiodidae	Aeronautes saxatalis	white	yellow	brown	no	female	adult	neck	3/5/1879	1879	43718	KBIN	yes	no	yes	1,3,4,6	31.2	33.3813	-109	7117.03
Apodiformes	Apiodidae	Aeronautes saxatalis	\	yellow	white	no	male	adult	belly	21/5/1902	1902	43719	KBIN	yes	no	yes	1,3,4,6	31.2	33.3813	-109	7117.03
Apodiformes	Apiodidae	Aeronautes saxatalis	\	yellow	brown	no	male	adult	neck	21/5/1902	1902	43719	KBIN	yes	no	yes	1,3,4,6	31.2	33.3813	-109	7117.03
Charadriiformes	Alcidae	Aethia psittacula	white	yellow	white	no	?	adult	belly	20/12/1859	1859	7969	KBIN	no	no	yes	9,10,12,13	270	55.8677	-32	3308.35
Charadriiformes	Alcidae	Aethia psittacula	black	yellow	black	no	?	adult	neck	20/12/1859	1859	7969	KBIN	no	no	yes	9,10,12,13	270	55.8677	-32	3308.35
Passeriformes	Nectariniidae	Aethopyga shelleyi	yellow	yellow	yellow	no	female	adult	belly	16/3/1938	1938	32318	KMMA	yes	yes	no	1.3	8.4	9.94477	119	7162.62
Passeriformes	Nectariniidae	Aethopyga shelleyi	green	yellow	brown	no	female	adult	neck	16/3/1938	1938	32318	KMMA	yes	yes	no	1.3	8.4	9.94477	119	7162.62
Galiformes	Phasianidae	Afropavo congensis	black	yellow	brown	no	male	adult	belly	1939	1939	34484	KMMA	yes	yes	No	1	1475	-1.16638	24	6139.52
Galiformes	Phasianidae	Afropavo congensis	\	yellow	brown	no	male	adult	neck	1939	1939	34484	KMMA	yes	yes	No	1	1475	-1.16638	24	6139.52
Galiformes	Phasianidae	Afropavo congensis	brown	yellow	brown	no	female	adult	belly	1950-04-10	1950	53005	KMMA	yes	yes	No	1	1475	-1.16638	24	6139.52
Galiformes	Phasianidae	Afropavo congensis	\	yellow	brown	no	female	adult	neck	1950-04-10	1950	53005	KMMA	yes	yes	No	1	1475	-1.16638	24	6139.52
Pelecaniformes	Ardeidae	Agamia agami	brown	yellow	brown	no	male	adult	belly	1927	1927	12318	KBIN	yes	no	yes	1.5	580	-3.09511	-64	6199.75
Pelecaniformes	Ardeidae	Agamia agami	black	yellow	black	no	male	adult	neck	1927	1927	12318	KBIN	yes	no	yes	1.5	580	-3.09511	-64	6199.75
Psittaciformes	Psittaculidae	Agapornis swindernianus	green	Yellow	green	no	male	adult	belly	30/12/1956	1956	84884	KMMA	no	no	no	1	40	1.27182	20	5836.98
Psittaciformes	Psittaculidae	Agapornis swindernianus	green	Yellow	green	no	male	adult	neck	30/12/1956	1956	84884	KMMA	no	no	no	1	40	1.27182	20	5836.98
Psittaciformes	Psittaculidae	Agapornis swindernianus	green	Yellow	green	no	female	adult	belly	3/1/1957	1957	84850	KMMA	no	no	no	1	40	1.27182	20	5836.98
Psittaciformes	Psittaculidae	Agapornis swindernianus	green	Yellow	green	no	female	adult	neck	3/1/1957	1957	84850	KMMA	no	no	no	1	40	1.27182	20	5836.98
Passeriformes	Icteridae	Agelaioides badius	brown	yellow	brown	no	male	adult	belly	4/2/1924	1924	96658	MCZ	No	No	No	1,2,3	45.3	-24.5857	-57	6403.14
Passeriformes	Icteridae	Agelaioides badius	brown	yellow	brown	no	male	adult	neck	4/2/1924	1924	96658	MCZ	No	No	No	1,2,3	45.3	-24.5857	-57	6403.14
Passeriformes	Icteridae	Agelaioides badius	brown	yellow	brown	no	female	adult	belly	26/9/1924	1924	96656	MCZ	No	No	No	1,2,3	45.3	-24.5857	-57	6403.14
Passeriformes	Icteridae	Agelaioides badius	brown	yellow	brown	no	female	adult	neck	26/9/1924	1924	96656	MCZ	No	No	No	1,2,3	45.3	-24.5857	-57	6403.14
Passeriformes	Icteridae	Agelaius phoeniceus	black	yellow	black	no	male	adult	belly	30/5/1933	1933	43058	KBIN	yes	yes	no	5	65.49	44.6389	-103	4948.93
Passeriformes	Icteridae	Agelaius phoeniceus	black	yellow	black	no	male	adult	neck	30/5/1933	1933	43058	KBIN	yes	yes	no	5	65.49	44.6389	-103	4948.93
Passeriformes	Icteridae	Agelaius phoeniceus	black	yellow	brown	no	female	adult	belly	12/5/1925	1925	43057	KBIN	yes	yes	no	5	65.49	44.6389	-103	4948.93
Passeriformes	Icteridae	Agelaius phoeniceus	black	yellow	brown	no	female	adult	neck	12/5/1925	1925	43057	KBIN	yes	yes	no	5	65.49	44.6389	-103	4948.93
Galliformes	Numididae	Agelastes niger	black	Yellow	black	no	female	adult	belly	12/8/1961	1961	107973	KMMA	yes	no	no	1	700	1.09736	17	5941.16
Galliformes	Numididae	Agelastes niger	black	Yellow	black	no	female	adult	neck	12/8/1961	1961	107973	KMMA	yes	no	no	1	700	1.09736	17	5941.16
Galliformes	Numididae	Agelastes niger	black	Yellow	black	no	male	adult	belly	20/9/1961	1961	109753	KMMA	yes	no	no	1	700	1.09736	17	5941.16
Galliformes	Numididae	Agelastes niger	black	Yellow	black	no	male	adult	neck	20/9/1961	1961	109753	KMMA	yes	no	no	1	700	1.09736	17	5941.16
Passeriformes	Icteridae	Agelasticus cyanopus	black	yellow	black	no	male	adult	belly	17/5/1984	1984	68185	KBIN	yes	yes	yes	5	40.6	-20.1467	-56	6625.88
Passeriformes	Icteridae	Agelasticus cyanopus	black	yellow	black	no	male	adult	neck	17/5/1984	1984	68185	KBIN	yes	yes	yes	5	40.6	-20.1467	-56	6625.88
Apodiformes	Trochilidae	Aglaeactis cupripennis	brown	yellow	brown	no	female	adult	belly	12/3/1938	1938	54962	KBIN	yes	yes	no	1.3	8.1	-5.18265	-76	6237
Apodiformes	Trochilidae	Aglaeactis cupripennis	brown	yellow	black	no	female	adult	neck	12/3/1938	1938	54962	KBIN	yes	yes	no	1.3	8.1	-5.18265	-76	6237
Apodiformes	Trochilidae	Aglaeactis cupripennis	black	yellow	brown	no	male	adult	belly	15/12/1937	1937	54964	KBIN	yes	yes	no	1.3	8.1	-5.18265	-76	6237
Apodiformes	Trochilidae	Aglaeactis cupripennis	black	yellow	black	no	male	adult	neck	15/12/1937	1937	54964	KBIN	yes	yes	no	1.3	8.1	-5.18265	-76	6237
Apodiformes	Trochilidae	Aglaiocercus kingii	brown	yellow	brown	no	female	adult	belly	9/4/1874	1874	424	KBIN	yes	yes	no	1,3,4	6	-2.06138	-73	5741.15
Apodiformes	Trochilidae	Aglaiocercus kingii	green	yellow	grey	no	female	adult	neck	9/4/1874	1874	424	KBIN	yes	yes	no	1,3,4	6	-2.06138	-73	5741.15
Apodiformes	Trochilidae	Aglaiocercus kingii	green	yellow	green	no	male	adult	belly	9/4/1874	1874	424	KBIN	yes	yes	no	1,3,4	6	-2.06138	-73	5741.15
Apodiformes	Trochilidae	Aglaiocercus kingii	green	yellow	grey	no	male	adult	neck	9/4/1874	1874	424	KBIN	yes	yes	no	1,3,4	6	-2.06138	-73	5741.15
Passeriformes	Fringillidae	Agraphospiza rubescens	red	yellow	red	no	male	adult	belly	1/1932	1932	159254	MCZ	yes	yes	no	1	?	29.8149	99	6911.08
Passeriformes	Fringillidae	Agraphospiza rubescens	brown	yellow	red	no	male	adult	neck	1/1932	1932	159254	MCZ	yes	yes	no	1	?	29.8149	99	6911.08
Passeriformes	Fringillidae	Agraphospiza rubescens	red	yellow	brown	no	female	adult	belly	1/1932	1932	159250	MCZ	yes	yes	no	1	?	29.8149	99	6911.08
Passeriformes	Fringillidae	Agraphospiza rubescens	brown	yellow	brown	no	female	adult	neck	1/1932	1932	159250	MCZ	yes	yes	no	1	?	29.8149	99	6911.08
Passeriformes	Muscicapidae	Agricola pallidus	grey	yellow	grey	no	male	adult	belly	29/5/1921	1921	10832	KMMA	no	no	no	2.3	28	-3.89403	22	6430.03
Passeriformes	Muscicapidae	Agricola pallidus	grey	yellow	brown	no	male	adult	neck	29/5/1921	1921	10832	KMMA	no	no	no	2.3	28	-3.89403	22	6430.03
Passeriformes	Muscicapidae	Agricola pallidus	brown	yellow	grey	no	female	adult	belly	18/5/1970	1970	123157	KMMA	no	no	no	2.3	28	-3.89403	22	6430.03
Passeriformes	Muscicapidae	Agricola pallidus	brown	yellow	brown	no	female	adult	neck	18/5/1970	1970	123157	KMMA	no	no	no	2.3	28	-3.89403	22	6430.03
Passeriformes	Tyrannidae	Agriornis montanus	brown	yellow	brown	no	male	adult	belly	26/7/1937	1937	36801	KBIN	no	no	no	3,4,6	?	-31.8189	-69	5720.49
Passeriformes	Tyrannidae	Agriornis montanus	brown	yellow	brown	no	male	adult	neck	26/7/1937	1937	36801	KBIN	no	no	no	3,4,6	?	-31.8189	-69	5720.49
Passeriformes	Tyrannidae	Agriornis montanus	brown	yellow	brown	no	female	adult	belly	26/7/1937	1937	36802	KBIN	no	no	no	3,4,6	?	-31.8189	-69	5720.49
Passeriformes	Tyrannidae	Agriornis montanus	brown	yellow	brown	no	female	adult	neck	26/7/1937	1937	36802	KBIN	no	no	no	3,4,6	?	-31.8189	-69	5720.49
Passeriformes	Sturnidae	Agropsar sturninus	white	yellow	white	no	male	adult	belly	20/5/1898	1898	39172	MCZ	yes	yes	No	1.4	100	45.1644	120	4783.97
Passeriformes	Sturnidae	Agropsar sturninus	grey	yellow	grey	no	male	adult	neck	20/5/1898	1898	39172	MCZ	yes	yes	No	1.4	100	45.1644	120	4783.97
Passeriformes	Sturnidae	Agropsar sturninus	grey	black	grey	no	female	adult	belly	20/5/1898	1898	39173	MCZ	yes	yes	No	1.4	100	45.1644	120	4783.97
Passeriformes	Sturnidae	Agropsar sturninus	grey	black	grey	no	female	adult	neck	20/5/1898	1898	39173	MCZ	yes	yes	No	1.4	100	45.1644	120	4783.97
Passeriformes	Ptilonrhynchidae	Ailuroedus buccoides	brown	yellow	brown	no	female	adult	belly	7/7/1885	1885	8600	KBIN	no	no	no	1	172	-4.6906	141	6100.25
Passeriformes	Ptilonrhynchidae	Ailuroedus buccoides	brown	yellow	brown	no	female	adult	neck	7/7/1885	1885	8600	KBIN	no	no	no	1	172	-4.6906	141	6100.25
Passeriformes	Ptilonrhynchidae	Ailuroedus buccoides	brown	yellow	brown	no	male	adult	belly	7/7/1885	1885	8600	KBIN	no	no	no	1	172	-4.6906	141	6100.25
Passeriformes	Ptilonrhynchidae	Ailuroedus buccoides	brown	yellow	brown	no	male	adult	neck	7/7/1885	1885	8600	KBIN	no	no	no	1	172	-4.6906	141	6100.25
Passeriformes	Passerellidae	Aimophila rufescens	brown	yellow	brown	no	female	adult	belly	1905-05-20	1905	66798	KBIN	no	no	no	1,3,4	49.7	19.9587	-98	7563.54
Passeriformes	Passerellidae	Aimophila rufescens	brown	yellow	brown	no	female	adult	neck	1905-05-20	1905	66798	KBIN	no	no	no	1,3,4	49.7	19.9587	-98	7563.54
Anseriformes	Anatidae	Aix galericulata	white	yellow	white	no	female	adult	belly	8/12/1953	1953	35250	KBIN	yes	yes	no	1.5	570	45.5371	132	4776.26
Anseriformes	Anatidae	Aix galericulata	white	yellow	brown	no	female	adult	neck	8/12/1953	1953	35250	KBIN	yes	yes	no	1.5	570	45.5371	132	4776.26
Anseriformes	Anatidae	Aix galericulata	brown	yellow	white	no	male	adult	belly	30/1/1945	1945	35816	KBIN	yes	yes	no	1.5	570	45.5371	132	4776.26
Anseriformes	Anatidae	Aix galericulata	brown	yellow	brown	no	male	adult	neck	30/1/1945	1945	35816	KBIN	yes	yes	no	1.5	570	45.5371	132	4776.26
Passeriformes	Thamnophilidae	Akletos melanoceps	black	yellow	black	no	male	adult	belly	15/3/1866	1866	4152	KBIN	yes	yes	no	1	40	-3.50135	-73	5454.6
Passeriformes	Thamnophilidae	Akletos melanoceps	black	yellow	black	no	male	adult	neck	15/3/1866	1866	4152	KBIN	yes	yes	no	1	40	-3.50135	-73	5454.6
Passeriformes	Alaudidae	Alaemon alaudipes	white	yellow	white	no	male	adult	belly	11/5/1951	1951	40040	KBIN	no	No	no	3,4,8	51	25.9147	24	7134.17
Passeriformes	Alaudidae	Alaemon alaudipes	brown	yellow	brown	no	male	adult	neck	11/5/1951	1951	40040	KBIN	no	No	no	3,4,8	51	25.9147	24	7134.17
Passeriformes	Alaudidae	Alauda arvensis	brown	yellow	brown	no	male	adult	belly	10/2002	2179	72572	KBIN	no	No	no	3,4,5,12,13	37.48	51.0306	76	3941.37
Passeriformes	Alaudidae	Alauda arvensis	brown	yellow	brown	no	male	adult	neck	10/2002	2179	72572	KBIN	no	No	no	3,4,5,12,13	37.48	51.0306	76	3941.37
Passeriformes	Alaudidae	Alauda arvensis	brown	yellow	brown	no	female	adult	belly	20/10/2002	2002	72571	KBIN	no	No	no	3,4,5,12,13	37.48	51.0306	76	3941.37
Passeriformes	Alaudidae	Alauda arvensis	brown	yellow	brown	no	female	adult	neck	20/10/2002	2002	72571	KBIN	no	No	no	3,4,5,12,13	37.48	51.0306	76	3941.37
Passeriformes	Alaudidae	Alaudala rufescens	white	yellow	white	no	male	adult	belly	10/5/1949	1949	40047	KBIN	no	No	yes	3,4,12	27	38.7663	48	5747.5
Passeriformes	Alaudidae	Alaudala rufescens	white	yellow	brown	no	male	adult	neck	10/5/1949	1949	40047	KBIN	no	No	yes	3,4,12	27	38.7663	48	5747.5
Passeriformes	Alaudidae	Alaudala rufescens	brown	yellow	white	no	female	adult	belly	3/5/1949	1949	40050	KBIN	no	No	yes	3,4,12	27	38.7663	48	5747.5
Passeriformes	Alaudidae	Alaudala rufescens	brown	yellow	brown	no	female	adult	neck	3/5/1949	1949	40050	KBIN	no	No	yes	3,4,12	27	38.7663	48	5747.5
Charadriiformes	Alcidae	Alca torda	white	yellow	white	no	female	adult	belly	1981	1981	64949	KBIN	no	no	yes	9,10,12,13	719	62.4086	-21	5100.1
Charadriiformes	Alcidae	Alca torda	white	yellow	black	no	female	adult	neck	1981	1981	64949	KBIN	no	no	yes	9,10,12,13	719	62.4086	-21	5100.1
Charadriiformes	Alcidae	Alca torda	black	yellow	white	no	male	adult	belly	1976	1976	56377	KBIN	no	no	yes	9,10,12,13	719	62.4086	-21	5100.1
Charadriiformes	Alcidae	Alca torda	black	yellow	black	no	male	adult	neck	1976	1976	56377	KBIN	no	no	yes	9,10,12,13	719	62.4086	-21	5100.1
Coraciiformes	Alcedinidae	Alcedo semitorquata	brown	yellow	black	no	female	adult	belly	1954	1954	70315	KMMA	yes	no	No	1,5,9,13	40	-14.0319	29	7209.48
Coraciiformes	Alcedinidae	Alcedo semitorquata	blue	yellow	black	no	female	adult	neck	1954	1954	70315	KMMA	yes	no	No	1,5,9,13	40	-14.0319	29	7209.48
Passeriformes	Leiothrichidae	Alcippe nipalensis	white	yellow	brown	no	?	adult	belly	14/9/1882	1882	8255	KBIN	no	no	no	1.3	15.8	26.1373	92	7457.04
Passeriformes	Leiothrichidae	Alcippe nipalensis	brown	yellow	brown	no	?	adult	neck	14/9/1882	1882	8255	KBIN	no	no	no	1.3	15.8	26.1373	92	7457.04
Passeriformes	Oreoicidae	Aleadryas rufinucha	white	yellow	white	no	male	adult	belly	1932-12-15	1932	167607	MCZ	no	no	no	1	42	-5.24389	142	6071.17
Passeriformes	Oreoicidae	Aleadryas rufinucha	white	yellow	brown	no	male	adult	neck	1932-12-15	1932	167607	MCZ	no	no	no	1	42	-5.24389	142	6071.17
Passeriformes	Oreoicidae	Aleadryas rufinucha	brown	yellow	white	no	female	adult	belly	1932-11-12	1932	167606	MCZ	no	no	no	1	42	-5.24389	142	6071.17
Passeriformes	Oreoicidae	Aleadryas rufinucha	brown	yellow	brown	no	female	adult	neck	1932-11-12	1932	167606	MCZ	no	no	no	1	42	-5.24389	142	6071.17
Galliformes	Phasianidae	Alectoris graeca	\	yellow	brown	no	female	adult	belly	25/7/1932	1932	5906	KBIN	yes	yes	no	1.3	850	43.0961	17	5123.56
Galliformes	Phasianidae	Alectoris graeca	\	yellow	brown	no	female	adult	neck	25/7/1932	1932	5906	KBIN	yes	yes	no	1.3	850	43.0961	17	5123.56
Galliformes	Phasianidae	Alectoris graeca	brown	yellow	brown	no	male	adult	belly	25/7/1932	1932	5906	KBIN	yes	yes	no	1.3	850	43.0961	17	5123.56
Galliformes	Phasianidae	Alectoris graeca	brown	yellow	brown	no	male	adult	neck	25/7/1932	1932	5906	KBIN	yes	yes	no	1.3	850	43.0961	17	5123.56
Columbiformes	Columbidae	Alectroenas sganzini	blue	Yellow	black	no	male	adult	belly	23/10/1983	1983	83.43.A.325	KMMA	yes	yes	no	1	158	-11.8729	44	6841.91
Columbiformes	Columbidae	Alectroenas sganzini	blue	Yellow	grey	no	male	adult	neck	23/10/1983	1983	83.43.A.325	KMMA	yes	yes	no	1	158	-11.8729	44	6841.91
Columbiformes	Columbidae	Alectroenas sganzini	blue	Yellow	black	no	female	adult	belly	6/8/81	1981	81.52.A.54	KMMA	yes	yes	no	1	158	-11.8729	44	6841.91
Columbiformes	Columbidae	Alectroenas sganzini	grey	Yellow	grey	no	female	adult	neck	6/8/81	1981	81.52.A.54	KMMA	yes	yes	no	1	158	-11.8729	44	6841.91
Columbiformes	Columbiidae	Alectroenas sganzini	grey	yellow	black	no	male	adult	belly	3/3/1887	1887	8812	KBIN	no	no	no	1	171	-11.8729	44	6841.91
Columbiformes	Columbiidae	Alectroenas sganzini	grey	black	grey	no	male	adult	neck	3/3/1887	1887	8812	KBIN	no	no	no	1	171	-11.8729	44	6841.91
Passeriformes	Tyrannidae	Alectrurus risora	white	yellow	white	no	male	adult	belly	1845	1845	992	KBIN	yes	yes	no	2,3,4,5	?	-26.4087	-57	6281.47
Passeriformes	Tyrannidae	Alectrurus risora	black	yellow	black	no	male	adult	neck	1845	1845	992	KBIN	yes	yes	no	2,3,4,5	?	-26.4087	-57	6281.47
Galliformes	Megapodiidae	Alectura lathami	black	yellow	brown	no	female	adult	belly	23/6/1881	1881	8236	KBIN	yes	no	no	1,2,3	2340	-23.1984	148	6614.24
Galliformes	Megapodiidae	Alectura lathami	black	yellow	brown	yes	female	adult	neck	23/6/1881	1881	8236	KBIN	yes	no	no	1,2,3	2340	-23.1984	148	6614.24
Galliformes	Megapodiidae	Alectura lathami	black	yellow	brown	no	male	adult	belly	5/2/1979	1979	61435	KBIN	yes	no	no	1,2,3	2340	-23.1984	148	6614.24
Galliformes	Megapodiidae	Alectura lathami	black	yellow	black	yes	male	adult	neck	5/2/1979	1979	61435	KBIN	yes	no	no	1,2,3	2340	-23.1984	148	6614.24
Passeriformes	Muscicapidae	Alethe diademata	white	yellow	grey	no	female	adult	belly	?	?	80.43.A.52	KMMA	no	no	no	1	31.2	1.08592	16	6131.36
Passeriformes	Muscicapidae	Alethe diademata	white	yellow	brown	no	female	adult	neck	?	?	80.43.A.52	KMMA	no	no	no	1	31.2	1.08592	16	6131.36
Passeriformes	Muscicapidae	Alethe diademata	brown	yellow	grey	no	male	adult	belly	23/7/1980	1980	80.43.A.50	KMMA	no	no	no	1	31.2	1.08592	16	6131.36
Passeriformes	Muscicapidae	Alethe diademata	brown	yellow	brown	no	male	adult	neck	23/7/1980	1980	80.43.A.50	KMMA	no	no	no	1	31.2	1.08592	16	6131.36
Psittaciformes	Psittacidae	Alipiopsitta xanthops	green	yellow	green	no	male	adult	belly	9/8/1937	1937	198333	MCZ	no	no	no	1.2	?	-14.2343	-49	6905.07
Psittaciformes	Psittacidae	Alipiopsitta xanthops	green	yellow	yellow	no	male	adult	neck	9/8/1937	1937	198333	MCZ	no	no	no	1.2	?	-14.2343	-49	6905.07
Psittaciformes	Psittacidae	Alipiopsitta xanthops	yellow	yellow	green	no	female	adult	belly	7/8/1937	1937	198332	MCZ	no	no	no	1.2	?	-14.2343	-49	6905.07
Psittaciformes	Psittacidae	Alipiopsitta xanthops	yellow	yellow	yellow	no	female	adult	neck	7/8/1937	1937	198332	MCZ	no	no	no	1.2	?	-14.2343	-49	6905.07
Psittaciformes	Psittaculidae	Alisterus amboinensis	red	yellow	red	no	?	adult	belly	1932	1932	60322	KBIN	no	no	no	1	163	-1.90459	131	6352.24
Psittaciformes	Psittaculidae	Alisterus amboinensis	red	yellow	red	no	?	adult	neck	1932	1932	60322	KBIN	no	no	no	1	163	-1.90459	131	6352.24
Charadriiformes	Alcidae	Alle alle	white	yellow	white	no	male	adult	belly	27/11/1951	1951	22282	KBIN	no	no	yes	9,10,12,13	171	78.2349	46	6012.17
Charadriiformes	Alcidae	Alle alle	black	yellow	black	no	male	adult	neck	27/11/1951	1951	22282	KBIN	no	no	yes	9,10,12,13	171	78.2349	46	6012.17
Passeriformes	Mimidae	Allenia fusca	brown	yellow	brown	no	male	adult	belly	29/6/1914	1914	66475	MCZ	No	no	No	1.3	67.23	15.2237	-61	6218.22
Passeriformes	Mimidae	Allenia fusca	brown	yellow	brown	no	male	adult	neck	29/6/1914	1914	66475	MCZ	No	no	No	1.3	67.23	15.2237	-61	6218.22
Passeriformes	Mimidae	Allenia fusca	brown	yellow	brown	no	female	adult	belly	29/6/1914	1914	66479	MCZ	No	no	No	1.3	67.23	15.2237	-61	6218.22
Passeriformes	Mimidae	Allenia fusca	brown	yellow	brown	no	female	adult	neck	29/6/1914	1914	66479	MCZ	No	no	No	1.3	67.23	15.2237	-61	6218.22
Columbiformes	Columbiidae	Alopecoenas jobiensis	brown	yellow	brown	no	female	adult	belly	12/3/1881	1881	8339	KBIN	yes	yes	no	1	142	-5.51526	143	5973.92
Columbiformes	Columbiidae	Alopecoenas jobiensis	brown	yellow	brown	no	female	adult	neck	12/3/1881	1881	8339	KBIN	yes	yes	no	1	142	-5.51526	143	5973.92
Passeriformes	Pycnonotidae	Alophoixus bres	yellow	yellow	yellow	no	male	adult	belly	21/4/1973	1973	54841	KBIN	no	no	no	1	52	0.517303	110	6167.97
Passeriformes	Pycnonotidae	Alophoixus bres	yellow	yellow	brown	no	male	adult	neck	21/4/1973	1973	54841	KBIN	no	no	no	1	52	0.517303	110	6167.97
Passeriformes	Pycnonotidae	Alophoixus bres	brown	yellow	yellow	no	female	adult	belly	17/6/1973	1973	54854	KBIN	no	no	no	1	52	0.517303	110	6167.97
Passeriformes	Pycnonotidae	Alophoixus bres	brown	yellow	brown	no	female	adult	neck	17/6/1973	1973	54854	KBIN	no	no	no	1	52	0.517303	110	6167.97
Passeriformes	Hirundinidae	Alopochelidon fucata	white	yellow	brown	no	male	adult	belly	14/12/1931	1931	156981	MCZ	no	no	yes	2,4,5	15	-23.745	-57	6392.46
Passeriformes	Hirundinidae	Alopochelidon fucata	white	yellow	brown	no	male	adult	neck	14/12/1931	1931	156981	MCZ	no	no	yes	2,4,5	15	-23.745	-57	6392.46
Passeriformes	Hirundinidae	Alopochelidon fucata	brown	yellow	white	no	female	adult	belly	31/9/1916	1916	99438	MCZ	no	no	yes	2,4,5	15	-23.745	-57	6392.46
Passeriformes	Hirundinidae	Alopochelidon fucata	brown	yellow	brown	no	female	adult	neck	31/9/1916	1916	99438	MCZ	no	no	yes	2,4,5	15	-23.745	-57	6392.46
Anseriformes	Anatidae	Alopochen aegyptiaca	\	red	white	no	female	adult	belly	22/10/1954	1954	40650	KBIN	yes	no	no	4.5	1935.75	-2.70463	24	6126.19
Anseriformes	Anatidae	Alopochen aegyptiaca	\	yellow	brown	no	female	adult	neck	22/10/1954	1954	40650	KBIN	yes	no	no	4.5	1935.75	-2.70463	24	6126.19
Anseriformes	Anatidae	Alopochen aegyptiaca	\	red	white	no	male	adult	belly	25/7/1932	1932	5287	KBIN	yes	no	no	4.5	1935.75	-2.70463	24	6126.19
Anseriformes	Anatidae	Alopochen aegyptiaca	\	yellow	brown	no	male	adult	neck	25/7/1932	1932	5287	KBIN	yes	no	no	4.5	1935.75	-2.70463	24	6126.19
Passeriformes	Estrildidae	Amadina fasciata	brown	yellow	brown	no	male	adult	belly	6/4/1960	1960	105687	KMMA	yes	yes	no	2,3,4	15.4	2.77883	22	5637.76
Passeriformes	Estrildidae	Amadina fasciata	brown	yellow	brown	no	male	adult	neck	6/4/1960	1960	105687	KMMA	yes	yes	no	2,3,4	15.4	2.77883	22	5637.76
Passeriformes	Estrildidae	Amadina fasciata	brown	yellow	brown	no	female	adult	belly	6/4/1960	1960	105688	KMMA	yes	yes	no	2,3,4	15.4	2.77883	22	5637.76
Passeriformes	Estrildidae	Amadina fasciata	brown	yellow	brown	no	female	adult	neck	6/4/1960	1960	105688	KMMA	yes	yes	no	2,3,4	15.4	2.77883	22	5637.76
Passeriformes	Petroicidae	Amalocichla incerta	brown	yellow	brown	no	female	adult	belly	10/3/1929	1929	35135	KBIN	no	no	no	1	26.5	-5.59218	143	5973.92
Passeriformes	Petroicidae	Amalocichla incerta	brown	yellow	brown	no	female	adult	neck	10/3/1929	1929	35135	KBIN	no	no	no	1	26.5	-5.59218	143	5973.92
Passeriformes	Estrildidae	Amandava amandava	red	yellow	red	no	male	adult	belly	4/2/1926	1926	1593	KBIN	yes	yes	no	1,3,4,5	9	20.8645	89	7695.07
Passeriformes	Estrildidae	Amandava amandava	brown	yellow	brown	no	male	adult	neck	4/2/1926	1926	1593	KBIN	yes	yes	no	1,3,4,5	9	20.8645	89	7695.07
Passeriformes	Estrildidae	Amandava amandava	red	yellow	brown	no	female	adult	belly	1929	1929	3116	KBIN	yes	yes	no	1,3,4,5	9	20.8645	89	7695.07
Passeriformes	Estrildidae	Amandava amandava	brown	yellow	brown	no	female	adult	neck	1929	1929	3116	KBIN	yes	yes	no	1,3,4,5	9	20.8645	89	7695.07
Passeriformes	Motacillidae	Amaurocichla bocagii	brown	yellow	brown	no	male	adult	belly	4/12/1928	1928	268506	AMNH	no	no	no	1	?	0.213826	7	5924.21
Passeriformes	Motacillidae	Amaurocichla bocagii	brown	yellow	brown	no	male	adult	neck	4/12/1928	1928	268506	AMNH	no	no	no	1	?	0.213826	7	5924.21
Gruiformes	Rallidae	Amaurolimnas concolor	brown	yellow	brown	no	?	adult	belly	22/10/1887	1887	8957	KBIN	no	no	no	1	133	-1.82831	-69	5730.06
Gruiformes	Rallidae	Amaurolimnas concolor	brown	yellow	brown	no	?	adult	neck	22/10/1887	1887	8957	KBIN	no	no	no	1	133	-1.82831	-69	5730.06
Gruiformes	Rallidae	Amaurornis marginalis	brown	Yellow	brown	no	male	adult	belly	27/5/1934	1934	24825	KMMA	yes	yes	no	2,4,5	61	-10.4196	29	6908.97
Gruiformes	Rallidae	Amaurornis marginalis	grey	black	brown	no	male	adult	neck	27/5/1934	1934	24825	KMMA	yes	yes	no	2,4,5	61	-10.4196	29	6908.97
Gruiformes	Rallidae	Amaurornis marginalis	brown	Yellow	grey	no	female	adult	belly	20/5/1934	1934	24824	KMMA	yes	yes	no	2,4,5	61	-10.4196	29	6908.97
Gruiformes	Rallidae	Amaurornis marginalis	grey	black	black	no	female	adult	neck	20/5/1934	1934	24824	KMMA	yes	yes	no	2,4,5	61	-10.4196	29	6908.97
Passeriformes	Cardinalidae	Amaurospiza concolor	blue	yellow	black	no	male	adult	belly	11/1/1932	1932	165733	MCZ	yes	yes	No	1	15	12.7574	-88	7358.6
Passeriformes	Cardinalidae	Amaurospiza concolor	brown	yellow	black	no	male	adult	neck	11/1/1932	1932	165733	MCZ	yes	yes	No	1	15	12.7574	-88	7358.6
Passeriformes	Cardinalidae	Amaurospiza concolor	blue	yellow	brown	no	female	adult	belly	7/10/1965	1965	299472	MCZ	yes	yes	No	1	15	12.7574	-88	7358.6
Passeriformes	Cardinalidae	Amaurospiza concolor	brown	yellow	brown	no	female	adult	neck	7/10/1965	1965	299472	MCZ	yes	yes	No	1	15	12.7574	-88	7358.6
Apodiformes	Trochilidae	Amazilia chionogaster	white	yellow	white	no	female	adult	belly	1841	1841	4464	KBIN	yes	yes	no	1,2,3	6.7	-16.6223	-69	6675.25
Apodiformes	Trochilidae	Amazilia chionogaster	white	yellow	green	no	female	adult	neck	1841	1841	4464	KBIN	yes	yes	no	1,2,3	6.7	-16.6223	-69	6675.25
Apodiformes	Trochilidae	Amazilia chionogaster	green	yellow	white	no	male	adult	belly	1841	1841	4517	KBIN	yes	yes	no	1,2,3	6.7	-16.6223	-69	6675.25
Apodiformes	Trochilidae	Amazilia chionogaster	green	yellow	green	no	male	adult	neck	1841	1841	4517	KBIN	yes	yes	no	1,2,3	6.7	-16.6223	-69	6675.25
Psittaciformes	Psittacidae	Amazona farinosa	green	yellow	green	no	male	adult	belly	5/1932	2042	2164	KBIN	no	no	no	1	626	-2.64161	-65	5748.54
Psittaciformes	Psittacidae	Amazona farinosa	green	yellow	green	no	male	adult	neck	5/1932	2042	2164	KBIN	no	no	no	1	626	-2.64161	-65	5748.54
Psittaciformes	Psittacidae	Amazona farinosa	green	yellow	green	no	female	adult	belly	5/1932	2042	2164	KBIN	no	no	no	1	626	-2.64161	-65	5748.54
Psittaciformes	Psittacidae	Amazona farinosa	green	yellow	green	no	female	adult	neck	5/1932	2042	2164	KBIN	no	no	no	1	626	-2.64161	-65	5748.54
Anseriformes	Anatidae	Amazonetta brasiliensis	brown	red	brown	no	male	adult	belly	19/11/1958	1958	15710	KBIN	yes	yes	no	1,3,4,5	590	-15.2034	-53	6782.38
Anseriformes	Anatidae	Amazonetta brasiliensis	brown	yellow	brown	no	male	adult	neck	19/11/1958	1958	15710	KBIN	yes	yes	no	1,3,4,5	590	-15.2034	-53	6782.38
Anseriformes	Anatidae	Amazonetta brasiliensis	brown	red	brown	no	female	adult	belly	1929	1929	7308	KBIN	yes	yes	no	1,3,4,5	590	-15.2034	-53	6782.38
Anseriformes	Anatidae	Amazonetta brasiliensis	brown	yellow	brown	no	female	adult	neck	1929	1929	7308	KBIN	yes	yes	no	1,3,4,5	590	-15.2034	-53	6782.38
Passeriformes	Icteridae	Amblycercus holosericeus	black	yellow	black	no	male	adult	belly	23/7/1847	1847	3723	KBIN	yes	yes	no	1	66.92	9.36776	-84	7273
Passeriformes	Icteridae	Amblycercus holosericeus	black	yellow	black	no	male	adult	neck	23/7/1847	1847	3723	KBIN	yes	yes	no	1	66.92	9.36776	-84	7273
Passeriformes	Icteridae	Amblycercus holosericeus	black	yellow	black	no	female	adult	belly	3/1935	1987	38889	KBIN	yes	yes	no	1	66.92	9.36776	-84	7273
Passeriformes	Icteridae	Amblycercus holosericeus	black	yellow	black	no	female	adult	neck	3/1935	1987	38889	KBIN	yes	yes	no	1	66.92	9.36776	-84	7273
Passeriformes	Ptilonrhynchidae	Amblyornis subalaris	brown	yellow	brown	no	male	adult	belly	12/12/1888	1888	9215	KBIN	yes	yes	no	1	109	-9.15153	148	6646.82
Passeriformes	Ptilonrhynchidae	Amblyornis subalaris	brown	yellow	orange	no	male	adult	neck	12/12/1888	1888	9215	KBIN	yes	yes	no	1	109	-9.15153	148	6646.82
Passeriformes	Ptilonrhynchidae	Amblyornis subalaris	orange	yellow	brown	no	female	adult	belly	12/12/1888	1888	9215	KBIN	yes	yes	no	1	109	-9.15153	148	6646.82
Passeriformes	Ptilonrhynchidae	Amblyornis subalaris	brown	yellow	brown	no	female	adult	neck	12/12/1888	1888	9215	KBIN	yes	yes	no	1	109	-9.15153	148	6646.82
Passeriformes	Ploceidae	Amblyospiza albifrons	brown	yellow	brown	no	female	adult	belly	16/10/1955	1955	74.44.A.1325	KMMA	yes	yes	yes	1,3,4,5	57	-6.17302	28	6520.31
Passeriformes	Ploceidae	Amblyospiza albifrons	brown	yellow	brown	no	female	adult	neck	16/10/1955	1955	74.44.A.1325	KMMA	yes	yes	yes	1,3,4,5	57	-6.17302	28	6520.31
Passeriformes	Ploceidae	Amblyospiza albifrons	brown	yellow	brown	no	male	adult	belly	23/07/1974	1974	74.3.A.288	KMMA	yes	yes	yes	1,3,4,5	57	-6.17302	28	6520.31
Passeriformes	Ploceidae	Amblyospiza albifrons	brown	yellow	brown	no	male	adult	neck	23/07/1974	1974	74.3.A.288	KMMA	yes	yes	yes	1,3,4,5	57	-6.17302	28	6520.31
Passeriformes	Icteridae	Amblyramphus holosericeus	black	yellow	black	no	male	adult	belly	19/10/1938	1938	38890	KBIN	no	no	no	5	69	-27.3441	-58	6270.61
Passeriformes	Icteridae	Amblyramphus holosericeus	red	black	red	no	male	adult	neck	19/10/1938	1938	38890	KBIN	no	no	no	5	69	-27.3441	-58	6270.61
Passeriformes	Passerellidae	Ammodramus humeralis	white	yellow	white	no	male	adult	belly	1845	1845	3036	KBIN	no	no	no	2,3,4	19	-17.4381	-55	6655.97
Passeriformes	Passerellidae	Ammodramus humeralis	white	yellow	brown	no	male	adult	neck	1845	1845	3036	KBIN	no	no	no	2,3,4	19	-17.4381	-55	6655.97
Passeriformes	Passerellidae	Ammodramus humeralis	brown	yellow	white	no	female	adult	belly	1845	1845	3036	KBIN	no	no	no	2,3,4	19	-17.4381	-55	6655.97
Passeriformes	Passerellidae	Ammodramus humeralis	brown	yellow	brown	no	female	adult	neck	1845	1845	3036	KBIN	no	no	no	2,3,4	19	-17.4381	-55	6655.97
Passeriformes	Alaudidae	Ammomanes cinctura	brown	yellow	brown	no	male	adult	belly	19/6/1974	1974	55418	KBIN	no	No	no	2.8	23	26.8444	21	7575.79
Passeriformes	Alaudidae	Ammomanes cinctura	brown	yellow	brown	no	male	adult	neck	19/6/1974	1974	55418	KBIN	no	No	no	2.8	23	26.8444	21	7575.79
Passeriformes	Alaudidae	Ammomanes cinctura	brown	yellow	brown	no	female	adult	belly	6/8/1974	1974	55420	KBIN	no	No	no	2.8	23	26.8444	21	7575.79
Passeriformes	Alaudidae	Ammomanes cinctura	brown	yellow	brown	no	female	adult	neck	6/8/1974	1974	55420	KBIN	no	No	no	2.8	23	26.8444	21	7575.79
Passeriformes	Alaudidae	Ammomanopsis grayi	white	yellow	white	no	male	adult	belly	?	?	787728	AMNH	no	no	sometimes co-operative	8	27	-21.6251	14	7017.34
Passeriformes	Alaudidae	Ammomanopsis grayi	white	yellow	brown	no	male	adult	neck	?	?	787728	AMNH	no	no	sometimes co-operative	8	27	-21.6251	14	7017.34
Passeriformes	Alaudidae	Ammomanopsis grayi	brown	yellow	white	no	female	adult	belly	3/2/1939	1939	787729	AMNH	no	no	sometimes co-operative	8	27	-21.6251	14	7017.34
Passeriformes	Alaudidae	Ammomanopsis grayi	brown	yellow	brown	no	female	adult	neck	3/2/1939	1939	787729	AMNH	no	no	sometimes co-operative	8	27	-21.6251	14	7017.34
Passeriformes	Thamnophilidae	Ammonastes pelzelni	grey	yellow	grey	no	male	adult	belly	26/11/1930	1930	275974	MCZ	yes	yes	no	1.2	18.5	1.11231	-66	5642.9
Passeriformes	Thamnophilidae	Ammonastes pelzelni	white	yellow	brown	no	male	adult	neck	26/11/1930	1930	275974	MCZ	yes	yes	no	1.2	18.5	1.11231	-66	5642.9
Passeriformes	Thamnophilidae	Ammonastes pelzelni	brown	yellow	grey	no	female	adult	belly	1/12/1930	1930	275973	MCZ	yes	yes	no	1.2	18.5	1.11231	-66	5642.9
Passeriformes	Thamnophilidae	Ammonastes pelzelni	brown	yellow	brown	no	female	adult	neck	1/12/1930	1930	275973	MCZ	yes	yes	no	1.2	18.5	1.11231	-66	5642.9
Galliformes	Phasianidae	Ammoperdix heyi	\	yellow	brown	no	male	adult	belly	15/10/1852	1852	3099	KBIN	yes	yes	no	4,6,8	200	24.0481	41	7268.86
Galliformes	Phasianidae	Ammoperdix heyi	\	yellow	brown	no	male	adult	neck	15/10/1852	1852	3099	KBIN	yes	yes	no	4,6,8	200	24.0481	41	7268.86
Galliformes	Phasianidae	Ammoperdix heyi	\	yellow	brown	no	female	adult	belly	1929	1929	3099	KBIN	yes	yes	no	4,6,8	200	24.0481	41	7268.86
Galliformes	Phasianidae	Ammoperdix heyi	\	yellow	brown	no	female	adult	neck	1929	1929	3099	KBIN	yes	yes	no	4,6,8	200	24.0481	41	7268.86
Passeriformes	Sturnidae	Ampeliceps coronatus	black	yellow	black	no	male	adult	belly	13/4/1965	1965	42042	KBIN	yes	yes	no	1	99	17.6474	101	7484.07
Passeriformes	Sturnidae	Ampeliceps coronatus	yellow	yellow	yellow	no	male	adult	neck	13/4/1965	1965	42042	KBIN	yes	yes	no	1	99	17.6474	101	7484.07
Passeriformes	Cotingidae	Ampelioides tschudii	yellow	yellow	yellow	no	male	adult	belly	1844	1844	7262	KBIN	yes	yes	no	1	95	-4.95941	-75	6290.96
Passeriformes	Cotingidae	Ampelioides tschudii	black	yellow	black	no	male	adult	neck	1844	1844	7262	KBIN	yes	yes	no	1	95	-4.95941	-75	6290.96
Passeriformes	Cotingidae	Ampelion rubrocristatus	grey	yellow	grey	no	male	adult	belly	1929	1929	3729	KBIN	no	no	no	1	80	-4.1751	-75	6420.77
Passeriformes	Cotingidae	Ampelion rubrocristatus	grey	yellow	black	no	male	adult	neck	1929	1929	3729	KBIN	no	no	no	1	80	-4.1751	-75	6420.77
Passeriformes	Cotingidae	Ampelion rubrocristatus	black	yellow	grey	no	female	adult	belly	1929	1929	3729	KBIN	no	no	no	1	80	-4.1751	-75	6420.77
Passeriformes	Cotingidae	Ampelion rubrocristatus	black	yellow	black	no	female	adult	neck	1929	1929	3729	KBIN	no	no	no	1	80	-4.1751	-75	6420.77
Passeriformes	Thamnophilidae	Ampelornis griseiceps	grey	yellow	grey	no	male	adult	belly	19/9/1921	1921	138397	MCZ	yes	yes	no	1	15	-4.59884	-80	6257.59
Passeriformes	Thamnophilidae	Ampelornis griseiceps	grey	yellow	grey	no	male	adult	neck	19/9/1921	1921	138397	MCZ	yes	yes	no	1	15	-4.59884	-80	6257.59
Passeriformes	Locustellidae	Amphilais seebohmi	white	yellow	white	no	male	adult	belly	7/9/1930	1930	1931.8.18.2781	NHM	no	no	No	1,3,4,5	?	-19.01	48	6988.6
Passeriformes	Locustellidae	Amphilais seebohmi	white	yellow	brown	no	male	adult	neck	7/9/1930	1930	1931.8.18.2781	NHM	no	no	No	1,3,4,5	?	-19.01	48	6988.6
Passeriformes	Locustellidae	Amphilais seebohmi	brown	yellow	white	no	female	adult	belly	15/5/1929	1929	1931.8.18.2783	NHM	no	no	No	1,3,4,5	?	-19.01	48	6988.6
Passeriformes	Locustellidae	Amphilais seebohmi	brown	yellow	brown	no	female	adult	neck	15/5/1929	1929	1931.8.18.2783	NHM	no	no	No	1,3,4,5	?	-19.01	48	6988.6
Passeriformes	Passerellidae	Amphispiza bilineata	white	yellow	white	no	male	adult	belly	1910-03-09	1910	42835	KBIN	no	no	no	3.8	13.79	32.3081	-109	7300.81
Passeriformes	Passerellidae	Amphispiza bilineata	white	yellow	grey	no	male	adult	neck	1910-03-09	1910	42835	KBIN	no	no	no	3.8	13.79	32.3081	-109	7300.81
Passeriformes	Passerellidae	Amphispiza bilineata	grey	yellow	white	no	female	adult	belly	1910-03-17	1910	42834	KBIN	no	no	no	3.8	13.79	32.3081	-109	7300.81
Passeriformes	Passerellidae	Amphispiza bilineata	grey	yellow	grey	no	female	adult	neck	1910-03-17	1910	42834	KBIN	no	no	no	3.8	13.79	32.3081	-109	7300.81
Passeriformes	Maluridae	Amytornis textilis	brown	yellow	brown	no	?	adult	belly	7/12/1878	1878	8257	KBIN	yes	yes	co-operative	3	27.6	-30.565	136	6004.97
Passeriformes	Maluridae	Amytornis textilis	brown	yellow	brown	no	?	adult	neck	7/12/1878	1878	8257	KBIN	yes	yes	co-operative	3	27.6	-30.565	136	6004.97
Passeriformes	Furnariidae	Anabacerthia striaticollis	brown	yellow	brown	no	?	adult	belly	1967	1967	65090	KBIN	no	no	no	1	28	-1.55678	-74	5860.37
Passeriformes	Furnariidae	Anabacerthia striaticollis	brown	yellow	brown	no	?	adult	neck	1967	1967	65090	KBIN	no	no	no	1	28	-1.55678	-74	5860.37
Passeriformes	Nectariniidae	Anabathmis reichenbachii	grey	yellow	grey	no	female	adult	belly	24/2/1909	1909	8155	KMMA	yes	yes	no	1,3,5	13	-0.609027	19	6029.04
Passeriformes	Nectariniidae	Anabathmis reichenbachii	grey	yellow	blue	no	female	adult	neck	24/2/1909	1909	8155	KMMA	yes	yes	no	1,3,5	13	-0.609027	19	6029.04
Passeriformes	Nectariniidae	Anabathmis reichenbachii	blue	yellow	grey	no	male	adult	belly	17/4/1970	1970	123059	KMMA	yes	yes	no	1,3,5	13	-0.609027	19	6029.04
Passeriformes	Nectariniidae	Anabathmis reichenbachii	blue	yellow	blue	no	male	adult	neck	17/4/1970	1970	123059	KMMA	yes	yes	no	1,3,5	13	-0.609027	19	6029.04
Passeriformes	Furnariidae	Anabazenops dorsalis	grey	yellow	white	no	female	juvenile	belly	19/11/1982	1982	67286	KBIN	no	no	no	1.5	44	-6.78422	-74	6541.98
Passeriformes	Furnariidae	Anabazenops dorsalis	brown	yellow	brown	no	female	juvenile	neck	19/11/1982	1982	67286	KBIN	no	no	no	1.5	44	-6.78422	-74	6541.98
Passeriformes	Tyrannidae	Anairetes parulus	yellow	yellow	grey	no	male	adult	belly	1/2/1985	1985	68474	KBIN	no	no	no	1.3	6	-37.6649	-69	4844.42
Passeriformes	Tyrannidae	Anairetes parulus	yellow	yellow	grey	no	male	adult	neck	1/2/1985	1985	68474	KBIN	no	no	no	1.3	6	-37.6649	-69	4844.42
Passeriformes	Tyrannidae	Anairetes parulus	black	yellow	grey	no	female	adult	belly	18/10/1978	1978	61658	KBIN	no	no	no	1.3	6	-37.6649	-69	4844.42
Passeriformes	Tyrannidae	Anairetes parulus	black	yellow	grey	no	female	adult	neck	18/10/1978	1978	61658	KBIN	no	no	no	1.3	6	-37.6649	-69	4844.42
Passeriformes	Campephagidae	Analisoma coerulescens	black	yellow	black	no	male	adult	belly	28/11/1894	1894	742.97.5.13.209	NHM	yes	no	no	1	?	15.5507	122	7372.17
Passeriformes	Campephagidae	Analisoma coerulescens	grey	yellow	black	no	male	adult	neck	28/11/1894	1894	742.97.5.13.209	NHM	yes	no	no	1	?	15.5507	122	7372.17
Passeriformes	Campephagidae	Analisoma coerulescens	black	yellow	grey	no	female	adult	belly	21/8/1888	1888	96.6.6.61	NHM	yes	no	no	1	?	15.5507	122	7372.17
Passeriformes	Campephagidae	Analisoma coerulescens	grey	yellow	grey	no	female	adult	neck	21/8/1888	1888	96.6.6.61	NHM	yes	no	no	1	?	15.5507	122	7372.17
Passeriformes	Ploceidae	Anaplectes rubriceps	white	yellow	brown	no	female	adult	belly	4/6/1961	1961	108746	KMMA	yes	yes	yes	1.2	26	-7.10644	28	6677.69
Passeriformes	Ploceidae	Anaplectes rubriceps	white	black	brown	no	female	adult	neck	4/6/1961	1961	108746	KMMA	yes	yes	yes	1.2	26	-7.10644	28	6677.69
Passeriformes	Ploceidae	Anaplectes rubriceps	brown	yellow	brown	no	male	adult	belly	24/10/1949	1949	49050	KMMA	yes	yes	yes	1.2	26	-7.10644	28	6677.69
Passeriformes	Ploceidae	Anaplectes rubriceps	yellow	yellow	brown	no	male	adult	neck	24/10/1949	1949	49050	KMMA	yes	yes	yes	1.2	26	-7.10644	28	6677.69
Charadriiformes	Charadriidae	Anarhynchus frontalis	\	yellow	white	no	female	adult	belly	16/10/1876	1876	6720	KBIN	yes	yes	no	5,12,13	68	-43.8808	171	3745.14
Charadriiformes	Charadriidae	Anarhynchus frontalis	grey	yellow	grey	no	female	adult	neck	16/10/1876	1876	6720	KBIN	yes	yes	no	5,12,13	68	-43.8808	171	3745.14
Anseriformes	Anatidae	Anas undulata	\	red	grey	no	?	adult	belly	?	?	6690	KMMA	yes	yes	No	4,5,9,13	1310	-11.424	28	7133.14
Anseriformes	Anatidae	Anas undulata	\	yellow	black	no	?	adult	neck	?	?	6690	KMMA	yes	yes	No	4,5,9,13	1310	-11.424	28	7133.14
Ciconiiformes	Ciconiidae	Anastomus lamelligerus	\	yellow	black	no	?	adult	belly	1841	1841	2682	KBIN	no	no	Yes	4.5	1120	-3.26348	25	6257.24
Ciconiiformes	Ciconiidae	Anastomus lamelligerus	\	yellow	black	no	?	adult	neck	1841	1841	2682	KBIN	no	no	Yes	4.5	1120	-3.26348	25	6257.24
Passeriformes	Furnariidae	Ancistrops strigilatus	brown	yellow	brown	no	male	adult	belly	1926	1926	138582	MCZ	no	no	no	1	39	-5.96249	-68	6119.75
Passeriformes	Furnariidae	Ancistrops strigilatus	brown	yellow	brown	no	male	adult	neck	1926	1926	138582	MCZ	no	no	no	1	39	-5.96249	-68	6119.75
Passeriformes	Furnariidae	Ancistrops strigilatus	brown	yellow	brown	no	female	adult	belly	16/7/1963	1963	298948	MCZ	no	no	no	1	39	-5.96249	-68	6119.75
Passeriformes	Furnariidae	Ancistrops strigilatus	brown	yellow	brown	no	female	adult	neck	16/7/1963	1963	298948	MCZ	no	no	no	1	39	-5.96249	-68	6119.75
Piciformes	Ramphastidae	Andigena laminirostris	blue	yellow	blue	no	female	adult	belly	10/5/1937	1937	78367	KBIN	yes	no	no	1	355	0.0475828	-79	4976.8
Piciformes	Ramphastidae	Andigena laminirostris	black	yellow	black	no	female	adult	neck	10/5/1937	1937	78367	KBIN	yes	no	no	1	355	0.0475828	-79	4976.8
Caprimulgiformes	Trochilidae	Androdon aequatorialis	grey	yellow	brown	no	?	adult	belly	?	?	2002.3.585	NHM	yes	yes	no	1	9	4.51447	-77	5651.93
Caprimulgiformes	Trochilidae	Androdon aequatorialis	brown	yellow	green	no	?	adult	neck	?	?	2002.3.585	NHM	yes	yes	no	1	9	4.51447	-77	5651.93
Passeriformes	Pycnonotidae	Andropadus importunus	grey	yellow	yellow	no	female	adult	belly	29/7/1920	1920	98531	KMMA	no	no	no	1,2,3,5	30	-18.4231	34	6905.34
Passeriformes	Pycnonotidae	Andropadus importunus	grey	yellow	yellow	no	female	adult	neck	29/7/1920	1920	98531	KMMA	no	no	no	1,2,3,5	30	-18.4231	34	6905.34
Passeriformes	Pycnonotidae	Andropadus importunus	green	yellow	yellow	no	male	adult	belly	25/5/1921	1921	98527	KMMA	no	no	no	1,2,3,5	30	-18.4231	34	6905.34
Passeriformes	Pycnonotidae	Andropadus importunus	green	red	yellow	no	male	adult	neck	25/5/1921	1921	98527	KMMA	no	no	no	1,2,3,5	30	-18.4231	34	6905.34
Passeriformes	Psophodidae	Androphobus viridis	grey	yellow	black	no	male	adult	belly	29/11/1938	1938	340498	AMNH	yes	yes	No	1	?	-4.00966	138	6260.08
Passeriformes	Psophodidae	Androphobus viridis	grey	yellow	green	no	male	adult	neck	29/11/1938	1938	340498	AMNH	yes	yes	No	1	?	-4.00966	138	6260.08
Passeriformes	Psophodidae	Androphobus viridis	green	yellow	grey	no	female	adult	belly	13/11/1938	1938	340499	AMNH	yes	yes	No	1	?	-4.00966	138	6260.08
Passeriformes	Psophodidae	Androphobus viridis	green	yellow	green	no	female	adult	neck	13/11/1938	1938	340499	AMNH	yes	yes	No	1	?	-4.00966	138	6260.08
Anseriformes	Anhimidae	Anhima cornuta	white	yellow	white	no	male	adult	belly	20/9/1936	1936	96335	MCZ	no	no	no	1,4,5	3150	-6.3598	-58	6044.38
Anseriformes	Anhimidae	Anhima cornuta	black	yellow	black	no	male	adult	neck	20/9/1936	1936	96335	MCZ	no	no	no	1,4,5	3150	-6.3598	-58	6044.38
Suliformes	Anhingidae	Anhinga anhinga	\	yellow	black	no	male	adult	belly	3/10/1938	1938	12289	KBIN	yes	yes	yes	5	1350	-5.87923	-62	6153.48
Suliformes	Anhingidae	Anhinga anhinga	\	yellow	black	no	male	adult	neck	3/10/1938	1938	12289	KBIN	yes	yes	yes	5	1350	-5.87923	-62	6153.48
Suliformes	Anhingidae	Anhinga anhinga	black	yellow	brown	no	female	adult	belly	25/7/1932	1932	826	KBIN	yes	yes	yes	5	1350	-5.87923	-62	6153.48
Suliformes	Anhingidae	Anhinga anhinga	\	yellow	brown	no	female	adult	neck	25/7/1932	1932	826	KBIN	yes	yes	yes	5	1350	-5.87923	-62	6153.48
Suliformes	Anhingidae	Anhinga rufa	\	red	brown	no	female	adult	belly	1951-06-23	1951	57916	KMMA	yes	yes	Yes	1,5,9,13	1815	-3.57319	23	6230.31
Suliformes	Anhingidae	Anhinga rufa	\	yellow	black	no	female	adult	belly	1951-06-23	1951	57916	KMMA	yes	yes	Yes	1,5,9,13	1815	-3.57319	23	6230.31
Suliformes	Anhingidae	Anhinga rufa	\	yellow	brown	no	female	adult	belly	1952-06-13	1952	61896	KMMA	yes	yes	Yes	1,5,9,13	1815	-3.57319	23	6230.31
Suliformes	Anhingidae	Anhinga rufa	\	yellow	black	no	female	adult	belly	1952-06-13	1952	61896	KMMA	yes	yes	Yes	1,5,9,13	1815	-3.57319	23	6230.31
Passeriformes	Thraupidae	Anisognathus igniventris	red	yellow	red	no	male	adult	belly	8/3/1938	1938	39053	KBIN	no	no	no	1.3	41	-6.5103	-74	6194.45
Passeriformes	Thraupidae	Anisognathus igniventris	red	yellow	black	no	male	adult	neck	8/3/1938	1938	39053	KBIN	no	no	no	1.3	41	-6.5103	-74	6194.45
Passeriformes	Thraupidae	Anisognathus igniventris	black	yellow	red	no	female	adult	belly	8/3/1938	1938	39054	KBIN	no	no	no	1.3	41	-6.5103	-74	6194.45
Passeriformes	Thraupidae	Anisognathus igniventris	black	yellow	black	no	female	adult	neck	8/3/1938	1938	39054	KBIN	no	no	no	1.3	41	-6.5103	-74	6194.45
Psittaciformes	Psittacidae	Anodorhynchus hyacinthinus	blue	yellow	blue	no	male	adult	belly	8/1/1981	1981	71551	KBIN	no	no	no	1,2,4	1500	-11.9407	-53	6887.74
Psittaciformes	Psittacidae	Anodorhynchus hyacinthinus	blue	yellow	blue	no	male	adult	neck	8/1/1981	1981	71551	KBIN	no	no	no	1,2,4	1500	-11.9407	-53	6887.74
Passeriformes	Viduidae	Anomalospiza imberbis	yellow	yellow	yellow	no	male	adult	belly	12/3/1971	1971	158287	KMMA	yes	yes	no	4.5	22.5	-10.5625	27	6915.15
Passeriformes	Viduidae	Anomalospiza imberbis	brown	yellow	yellow	no	male	adult	neck	12/3/1971	1971	158287	KMMA	yes	yes	no	4.5	22.5	-10.5625	27	6915.15
Passeriformes	Viduidae	Anomalospiza imberbis	yellow	yellow	brown	no	female	adult	belly	18/12/1981	1981	83.25.A.57	KMMA	yes	yes	no	4.5	22.5	-10.5625	27	6915.15
Passeriformes	Viduidae	Anomalospiza imberbis	brown	yellow	brown	no	female	adult	neck	18/12/1981	1981	83.25.A.57	KMMA	yes	yes	no	4.5	22.5	-10.5625	27	6915.15
Apodiformes	Trochilidae	Anopetia gounellei	brown	yellow	grey	no	male	adult	belly	10/8/1926	1926	291990	AMNH	yes	yes	No	1,2,3	3.4	-9.66159	-41	7016.65
Apodiformes	Trochilidae	Anopetia gounellei	brown	black	brown	no	male	adult	neck	10/8/1926	1926	291990	AMNH	yes	yes	No	1,2,3	3.4	-9.66159	-41	7016.65
Apodiformes	Trochilidae	Anopetia gounellei	brown	yellow	grey	no	female	adult	belly	12/10/1927	1927	291993	AMNH	yes	yes	No	1,2,3	3.4	-9.66159	-41	7016.65
Apodiformes	Trochilidae	Anopetia gounellei	brown	black	brown	no	female	adult	neck	12/10/1927	1927	291993	AMNH	yes	yes	No	1,2,3	3.4	-9.66159	-41	7016.65
Bucerotiformes	Bucerotidae	Anorrhinus galeritus	brown	yellow	brown	no	female	adult	belly	12/10/1881	1881	5874	KBIN	yes	yes (mostly beak)	cooperative breeder	1	1190.5	1.15815	108	6515.47
Bucerotiformes	Bucerotidae	Anorrhinus galeritus	brown	yellow	brown	no	female	adult	neck	12/10/1881	1881	5874	KBIN	yes	yes (mostly beak)	cooperative breeder	1	1190.5	1.15815	108	6515.47
Bucerotiformes	Bucerotidae	Anorrhinus galeritus	brown	yellow	brown	no	male	adult	belly	1841	1841	2893	KBIN	yes	yes (mostly beak)	cooperative breeder	1	1190.5	1.15815	108	6515.47
Bucerotiformes	Bucerotidae	Anorrhinus galeritus	brown	yellow	brown	no	male	adult	neck	1841	1841	2893	KBIN	yes	yes (mostly beak)	cooperative breeder	1	1190.5	1.15815	108	6515.47
Charadriiformes	Laridae	Anous albivitta	white	yellow	white	no	?	adult	belly	31/12/1934	1934	17908	KBIN	no	no	yes	9,10,13	244	NA	NA	NaN
Charadriiformes	Laridae	Anous albivitta	white	yellow	white	no	?	adult	neck	31/12/1934	1934	17908	KBIN	no	no	yes	9,10,13	244	NA	NA	NaN
Anseriformes	Anatidae	Anser albifrons	\	yellow	brown	no	male	adult	belly	20/7/1918	1918	35.327	KBIN	no	no	No	4,5,9,13	2722.24	66.5397	-132	3587.53
Anseriformes	Anatidae	Anser albifrons	\	yellow	brown	no	male	adult	neck	20/7/1918	1918	35.327	KBIN	no	no	No	4,5,9,13	2722.24	66.5397	-132	3587.53
Anseriformes	Anatidae	Anser albifrons	brown	red	brown	no	female	adult	belly	10/5/1907	1907	35328	KBIN	no	no	No	4,5,9,13	2722.24	66.5397	-132	3587.53
Anseriformes	Anatidae	Anser albifrons	brown	yellow	brown	no	female	adult	neck	10/5/1907	1907	35328	KBIN	no	no	No	4,5,9,13	2722.24	66.5397	-132	3587.53
Anseriformes	Anatidae	Anser anser	grey	yellow	white	no	female	adult	belly	10/3/1935	1935	5282	KBIN	no	no	yes	4.5	4100	52.875	74	3783.48
Anseriformes	Anatidae	Anser anser	grey	yellow	brown	no	female	adult	neck	10/3/1935	1935	5282	KBIN	no	no	yes	4.5	4100	52.875	74	3783.48
Anseriformes	Anatidae	Anser anser	grey	yellow	white	no	male	adult	belly	25/7/1932	1932	10561	KBIN	no	no	yes	4.5	4100	52.875	74	3783.48
Anseriformes	Anatidae	Anser anser	grey	yellow	brown	no	male	adult	neck	25/7/1932	1932	10561	KBIN	no	no	yes	4.5	4100	52.875	74	3783.48
Anseriformes	Anatidae	Anser caerulescens	white	yellow	white	no	male	adult	belly	17/1/1969	1969	46063	KBIN	no	no	Yes	4,5,6,12	2641	72.4888	-92	4368.28
Anseriformes	Anatidae	Anser caerulescens	white	black	white	no	male	adult	neck	17/1/1969	1969	46063	KBIN	no	no	Yes	4,5,6,12	2641	72.4888	-92	4368.28
Anseriformes	Anseranatidae	Anseranas semipalmata	white	yellow	white	no	male	adult	belly	?	?	99528	MCZ	yes	no	no	4.5	2283.38	-20.5406	137	6478.12
Anseriformes	Anseranatidae	Anseranas semipalmata	white	yellow	black	no	male	adult	neck	?	?	99528	MCZ	yes	no	no	4.5	2283.38	-20.5406	137	6478.12
Anseriformes	Anseranatidae	Anseranas semipalmata	\	yellow	white	no	female	adult	belly	?	?	99527	MCZ	yes	no	no	4.5	2283.38	-20.5406	137	6478.12
Anseriformes	Anseranatidae	Anseranas semipalmata	\	yellow	black	no	female	adult	neck	?	?	99527	MCZ	yes	no	no	4.5	2283.38	-20.5406	137	6478.12
Passeriformes	Muscicapidae	Anthipes monileger	brown	yellow	brown	no	?	adult	belly	1878	1905	9138	KBIN	no	no	No	1.3	11	21.9552	99	7341.79
Passeriformes	Muscicapidae	Anthipes monileger	brown	yellow	brown	no	?	adult	neck	1878	1905	9138	KBIN	no	no	No	1.3	11	21.9552	99	7341.79
Passeriformes	Nectariniidae	Anthobaphes violacea	orange	yellow	orange	no	male	adult	belly	1895	1895	8158	KMMA	yes	yes	no	3	8.94	-33.4986	21	6199.65
Passeriformes	Nectariniidae	Anthobaphes violacea	green	yellow	green	no	male	adult	neck	1895	1895	8158	KMMA	yes	yes	no	3	8.94	-33.4986	21	6199.65
Caprimulgiformes	Trochilidae	Anthocephala floriceps	green	yellow	brown	no	male	adult	belly	?	?	87.3.22.1569	NHM	yes	yes	no	1	?	5.31478	-75	5563.23
Caprimulgiformes	Trochilidae	Anthocephala floriceps	brown	yellow	green	no	male	adult	neck	?	?	87.3.22.1569	NHM	yes	yes	no	1	?	5.31478	-75	5563.23
Passeriformes	Meliphagidae	Anthochaera chrysoptera	brown	yellow	brown	no	male	adult	belly	2/12/1869	1869	3811	KBIN	No	no	No	1.3	68.35	-34.8635	147	5151.34
Passeriformes	Meliphagidae	Anthochaera chrysoptera	brown	yellow	brown	no	male	adult	neck	2/12/1869	1869	3811	KBIN	No	no	No	1.3	68.35	-34.8635	147	5151.34
Passeriformes	Meliphagidae	Anthochaera chrysoptera	brown	yellow	brown	no	female	adult	belly	1929	1929	3811	KBIN	No	no	No	1.3	68.35	-34.8635	147	5151.34
Passeriformes	Meliphagidae	Anthochaera chrysoptera	brown	yellow	brown	no	female	adult	neck	1929	1929	3811	KBIN	No	no	No	1.3	68.35	-34.8635	147	5151.34
Passeriformes	Acanthizidae	Anthornis melanura	yellow	yellow	yellow	no	female	adult	belly	23/7/1847	1847	7276	KBIN	yes	yes	no	1.3	31	-41.9107	173	3981.4
Passeriformes	Acanthizidae	Anthornis melanura	yellow	yellow	yellow	no	female	adult	neck	23/7/1847	1847	7276	KBIN	yes	yes	no	1.3	31	-41.9107	173	3981.4
Passeriformes	Acanthizidae	Anthornis melanura	green	yellow	yellow	no	male	adult	belly	23/7/1847	1847	7276	KBIN	yes	yes	no	1.3	31	-41.9107	173	3981.4
Passeriformes	Acanthizidae	Anthornis melanura	green	yellow	yellow	no	male	adult	neck	23/7/1847	1847	7276	KBIN	yes	yes	no	1.3	31	-41.9107	173	3981.4
Passeriformes	Remizidae	Anthoscopus caroli	grey	yellow	grey	no	female	adult	belly	25/3/1977	1977	77.21.A.110	KMMA	no	no	sometimes co operative	1,2,4	10	-12.7434	30	7147.34
Passeriformes	Remizidae	Anthoscopus caroli	grey	black	yellow	no	female	adult	neck	25/3/1977	1977	77.21.A.110	KMMA	no	no	sometimes co operative	1,2,4	10	-12.7434	30	7147.34
Passeriformes	Remizidae	Anthoscopus caroli	grey	yellow	grey	no	male	adult	belly	22/2/1980	1980	80.20.A.42	KMMA	no	no	sometimes co operative	1,2,4	10	-12.7434	30	7147.34
Passeriformes	Remizidae	Anthoscopus caroli	grey	black	yellow	no	male	adult	neck	22/2/1980	1980	80.20.A.42	KMMA	no	no	sometimes co operative	1,2,4	10	-12.7434	30	7147.34
Bucerotiformes	Bucerotidae	Anthracoceros malayanus	black	yellow	black	no	male	adult	belly	11/11/1862	1862	5872	KBIN	yes	yes	no	1	1050	0.648279	109	6442.86
Bucerotiformes	Bucerotidae	Anthracoceros malayanus	black	yellow	black	no	male	adult	neck	11/11/1862	1862	5872	KBIN	yes	yes	no	1	1050	0.648279	109	6442.86
Bucerotiformes	Bucerotidae	Anthracoceros malayanus	black	yellow	black	no	female	adult	belly	1929	1929	5876	KBIN	yes	yes	no	1	1050	0.648279	109	6442.86
Bucerotiformes	Bucerotidae	Anthracoceros malayanus	black	yellow	black	no	female	adult	neck	1929	1929	5876	KBIN	yes	yes	no	1	1050	0.648279	109	6442.86
Apodiformes	Trochilidae	Anthracothorax prevostii	white	yellow	white	no	female	adult	belly	15/10/1852	1852	4888	KBIN	yes	yes	no	1,2,3	7.2	15.843	-88	7614.1
Apodiformes	Trochilidae	Anthracothorax prevostii	green	yellow	green	no	female	adult	neck	15/10/1852	1852	4888	KBIN	yes	yes	no	1,2,3	7.2	15.843	-88	7614.1
Apodiformes	Trochilidae	Anthracothorax prevostii	green	yellow	green	no	male	adult	belly	15/10/1852	1852	4886	KBIN	yes	yes	no	1,2,3	7.2	15.843	-88	7614.1
Apodiformes	Trochilidae	Anthracothorax prevostii	green	yellow	green	no	male	adult	neck	15/10/1852	1852	4886	KBIN	yes	yes	no	1,2,3	7.2	15.843	-88	7614.1
Passeriformes	Nectariniidae	Anthreptes reichenowi	yellow	yellow	black	no	male	adult	belly	5/5/1953	1953	66030	KMMA	yes	yes	no	1,3,5	10	-19.1385	35	7207.96
Passeriformes	Nectariniidae	Anthreptes reichenowi	yellow	yellow	black	no	male	adult	neck	5/5/1953	1953	66030	KMMA	yes	yes	no	1,3,5	10	-19.1385	35	7207.96
Passeriformes	Nectariniidae	Anthreptes reichenowi	yellow	yellow	yellow	no	female	adult	belly	5/5/1953	1953	66034	KMMA	yes	yes	no	1,3,5	10	-19.1385	35	7207.96
Passeriformes	Nectariniidae	Anthreptes reichenowi	yellow	yellow	brown	no	female	adult	neck	5/5/1953	1953	66034	KMMA	yes	yes	no	1,3,5	10	-19.1385	35	7207.96
Passeriformes	Nectariniidae	Anthreptes seimundi	yellow	yellow	yellow	no	male	adult	belly	15/10/1921	1921	11653	KMMA	yes	no	no	1,2,3	6.5	1.55646	15	5938.92
Passeriformes	Nectariniidae	Anthreptes seimundi	yellow	black	yellow	no	male	adult	neck	15/10/1921	1921	11653	KMMA	yes	no	no	1,2,3	6.5	1.55646	15	5938.92
Passeriformes	Nectariniidae	Anthreptes seimundi	green	yellow	yellow	no	female	adult	belly	19/10/1952	1952	63108	KMMA	yes	no	no	1,2,3	6.5	1.55646	15	5938.92
Passeriformes	Nectariniidae	Anthreptes seimundi	green	black	yellow	no	female	adult	neck	19/10/1952	1952	63108	KMMA	yes	no	no	1,2,3	6.5	1.55646	15	5938.92
Gruiformes	Gruidae	Anthropoides paradiseus	grey	yellow	grey	no	?	adult	belly	26/5/1967	1967	115.542	KMMA	yes	no	no	2,3,4,5,13	5300	-29.5081	25	6948.31
Gruiformes	Gruidae	Anthropoides paradiseus	grey	Yellow	grey	no	?	adult	neck	26/5/1967	1967	115.542	KMMA	yes	no	no	2,3,4,5,13	5300	-29.5081	25	6948.31
Passeriformes	Motacillidae	Anthus cervinus	brown	yellow	brown	no	male	adult	belly	26/10/1953	1953	69005	KMMA	yes	yes	no	3,4,5,12	29.3	68.8759	112	5870.86
Passeriformes	Motacillidae	Anthus cervinus	brown	yellow	brown	no	male	adult	neck	26/10/1953	1953	69005	KMMA	yes	yes	no	3,4,5,12	29.3	68.8759	112	5870.86
Passeriformes	Motacillidae	Anthus cervinus	brown	yellow	brown	no	female	adult	belly	6/3/1903	1903	31834	KMMA	yes	yes	no	3,4,5,12	29.3	68.8759	112	5870.86
Passeriformes	Motacillidae	Anthus cervinus	brown	yellow	brown	no	female	adult	neck	6/3/1903	1903	31834	KMMA	yes	yes	no	3,4,5,12	29.3	68.8759	112	5870.86
Gruiformes	Gruidae	Antigone rubicunda	grey	yellow	grey	no	?	adult	belly	1841	1905	2933	KBIN	no	no	no	4.5	6250.5	-22.6561	141	6453.05
Gruiformes	Gruidae	Antigone rubicunda	grey	yellow	grey	yes	?	adult	neck	1841	1905	2933	KBIN	no	no	no	4.5	6250.5	-22.6561	141	6453.05
Passeriformes	Pipridae	Antilophia galeata	black	yellow	black	no	male	adult	belly	1845	1845	3292	KBIN	yes	yes	no	1	26.5	-16.6125	-51	6816.58
Passeriformes	Pipridae	Antilophia galeata	brown	yellow	red	no	male	adult	neck	1845	1845	3292	KBIN	yes	yes	no	1	26.5	-16.6125	-51	6816.58
Passeriformes	Pipridae	Antilophia galeata	red	yellow	brown	no	female	adult	belly	10/4/1873	1873	3292	KBIN	yes	yes	no	1	26.5	-16.6125	-51	6816.58
Passeriformes	Pipridae	Antilophia galeata	brown	yellow	brown	no	female	adult	neck	10/4/1873	1873	3292	KBIN	yes	yes	no	1	26.5	-16.6125	-51	6816.58
Caprimulgiformes	Caprimulgidae	Antrostomus carolinensis	brown	yellow	brown	no	male	adult	belly	1/9/1886	1886	228956	MCZ	yes	yes	no	1,3,4	109	33.9873	-89	6734.91
Caprimulgiformes	Caprimulgidae	Antrostomus carolinensis	brown	yellow	brown	no	male	adult	neck	1/9/1886	1886	228956	MCZ	yes	yes	no	1,3,4	109	33.9873	-89	6734.91
Caprimulgiformes	Caprimulgidae	Antrostomus carolinensis	brown	yellow	brown	no	female	adult	belly	6/5/1886	1886	246655	MCZ	yes	yes	no	1,3,4	109	33.9873	-89	6734.91
Caprimulgiformes	Caprimulgidae	Antrostomus carolinensis	brown	yellow	brown	no	female	adult	neck	6/5/1886	1886	246655	MCZ	yes	yes	no	1,3,4	109	33.9873	-89	6734.91
Passeriformes	Icteridae	Anumara forbesi	black	yellow	black	no	female	adult	belly	1888	1888	1885.7.12.144	NHM	No	No	co-operative breeding	1.4	?	-10.5942	-38	6872.9
Passeriformes	Icteridae	Anumara forbesi	black	yellow	black	no	female	adult	neck	1888	1888	1885.7.12.144	NHM	No	No	co-operative breeding	1.4	?	-10.5942	-38	6872.9
Passeriformes	Furnariidae	Anumbius annumbi	brown	yellow	brown	no	?	adult	belly	6/6/1854	1854	3216	KBIN	no	no	no	2.4	41.5	-29.418	-58	6060.08
Passeriformes	Furnariidae	Anumbius annumbi	brown	yellow	brown	no	?	adult	neck	6/6/1854	1854	3216	KBIN	no	no	no	2.4	41.5	-29.418	-58	6060.08
Gruiformes	Rallidae	Anurolimnas viridis	brown	yellow	brown	no	male	adult	belly	1976	1905	56379	KBIN	no	no	no	2.4	73	-7.38002	-57	6693.88
Gruiformes	Rallidae	Anurolimnas viridis	brown	yellow	brown	no	male	adult	neck	1976	1905	56379	KBIN	no	no	no	2.4	73	-7.38002	-57	6693.88
Galliformes	Phasianidae	Anurophasis monorthonyx	brown	yellow	brown	no	male	adult	belly	29/8/1938	1938	338461	AMNH	yes	yes	no	3.4	401	-4.125	138	6260.08
Galliformes	Phasianidae	Anurophasis monorthonyx	brown	yellow	brown	no	male	adult	neck	29/8/1938	1938	338461	AMNH	yes	yes	no	3.4	401	-4.125	138	6260.08
Galliformes	Phasianidae	Anurophasis monorthonyx	brown	yellow	brown	no	female	adult	belly	5/9/1938	1938	338468	AMNH	yes	yes	no	3.4	401	-4.125	138	6260.08
Galliformes	Phasianidae	Anurophasis monorthonyx	brown	yellow	brown	no	female	adult	neck	5/9/1938	1938	338468	AMNH	yes	yes	no	3.4	401	-4.125	138	6260.08
Passeriformes	Cisticolidae	Apalis flavida	white	yellow	white	no	female	adult	belly	2/8/1925	1925	99233	KMMA	yes	yes	no	1,2,3	9.5	-6.2702	26	6876.81
Passeriformes	Cisticolidae	Apalis flavida	white	yellow	grey	no	female	adult	neck	2/8/1925	1925	99233	KMMA	yes	yes	no	1,2,3	9.5	-6.2702	26	6876.81
Passeriformes	Cisticolidae	Apalis flavida	grey	yellow	white	no	male	adult	belly	24/5/1916	1916	99238	KMMA	yes	yes	no	1,2,3	9.5	-6.2702	26	6876.81
Passeriformes	Cisticolidae	Apalis flavida	grey	yellow	grey	no	male	adult	neck	24/5/1916	1916	99238	KMMA	yes	yes	no	1,2,3	9.5	-6.2702	26	6876.81
Trogoniformes	Trogonidae	Apaloderma narina	green	yellow	grey	no	male	adult	neck	1975	1975	18209	KMMA	yes	no	No	1,2,3	67.75	-3.84958	24	6330.46
Trogoniformes	Trogonidae	Apaloderma narina (ventral head bald and black)	red	yellow	grey	no	male	adult	belly	1975	1975	18209	KMMA	yes	no	No	1,2,3	67.75	-3.84958	24	6330.46
Passeriformes	Zosteropidae	Apalopteron familiare	yellow	yellow	yellow	no	male	adult	belly	1/1938	1932	194857	MCZ	No	no	No	1	15	26.648	142	6857.26
Passeriformes	Zosteropidae	Apalopteron familiare	yellow	yellow	yellow	no	male	adult	neck	1/1938	1932	194857	MCZ	No	no	No	1	15	26.648	142	6857.26
Passeriformes	Zosteropidae	Apalopteron familiare	yellow	yellow	yellow	no	female	adult	belly	1/1938	1932	194858	MCZ	No	no	No	1	15	26.648	142	6857.26
Passeriformes	Zosteropidae	Apalopteron familiare	yellow	yellow	yellow	no	female	adult	neck	1/1938	1932	194858	MCZ	No	no	No	1	15	26.648	142	6857.26
Passeriformes	Tyrannidae	Aphanotriccus capitalis	brown	yellow	white	no	male	adult	belly	22/11/1925	1925	256200	AMNH	yes	yes	no	1,3,5	11	10.5038	-84	7340.8
Passeriformes	Tyrannidae	Aphanotriccus capitalis	brown	yellow	brown	no	male	adult	neck	22/11/1925	1925	256200	AMNH	yes	yes	no	1,3,5	11	10.5038	-84	7340.8
Passeriformes	Tyrannidae	Aphanotriccus capitalis	grey	yellow	white	no	female	adult	belly	24/11/1925	1925	256204	AMNH	yes	yes	no	1,3,5	11	10.5038	-84	7340.8
Passeriformes	Tyrannidae	Aphanotriccus capitalis	grey	yellow	brown	no	female	adult	neck	24/11/1925	1925	256204	AMNH	yes	yes	no	1,3,5	11	10.5038	-84	7340.8
Apodiformes	Trochilidae	Aphantochroa cirrochloris	grey	yellow	grey	no	male	adult	belly	31/12/1953	1953	54374	KBIN	yes	no	no	1	9	-20.0899	-46	6627.9
Apodiformes	Trochilidae	Aphantochroa cirrochloris	green	yellow	green	no	male	adult	neck	31/12/1953	1953	54374	KBIN	yes	no	no	1	9	-20.0899	-46	6627.9
Passeriformes	Acanthizidae	Aphelocephala leucopsis	white	yellow	white	no	male	adult	belly	2/11/1964	1964	286005	MCZ	no	no	co-operative	2.3	12.35	-29.6391	135	6111.4
Passeriformes	Acanthizidae	Aphelocephala leucopsis	white	yellow	brown	no	male	adult	neck	2/11/1964	1964	286005	MCZ	no	no	co-operative	2.3	12.35	-29.6391	135	6111.4
Passeriformes	Acanthizidae	Aphelocephala leucopsis	brown	yellow	white	no	female	adult	belly	1964-10-20	1964	285972	MCZ	no	no	co-operative	2.3	12.35	-29.6391	135	6111.4
Passeriformes	Acanthizidae	Aphelocephala leucopsis	brown	yellow	brown	no	female	adult	neck	1964-10-20	1964	285972	MCZ	no	no	co-operative	2.3	12.35	-29.6391	135	6111.4
Passeriformes	Corvidae	Aphelocoma ultramarina	grey	yellow	grey	no	female	adult	belly	19/5/1941	1941	43889	KBIN	no	no	no	1	131	26.3422	-105	7732.62
Passeriformes	Corvidae	Aphelocoma ultramarina	grey	yellow	blue	no	female	adult	neck	19/5/1941	1941	43889	KBIN	no	no	no	1	131	26.3422	-105	7732.62
Passeriformes	Corvidae	Aphelocoma ultramarina	blue	yellow	grey	no	male	adult	belly	23/5/1941	1941	43890	KBIN	no	no	no	1	131	26.3422	-105	7732.62
Passeriformes	Corvidae	Aphelocoma ultramarina	blue	yellow	blue	no	male	adult	neck	23/5/1941	1941	43890	KBIN	no	no	no	1	131	26.3422	-105	7732.62
Passeriformes	Furnariidae	Aphrastura spinicauda	white	yellow	white	no	male	adult	belly	17/10/1977	1977	58195	KBIN	no	no	no	1,3,4	11.46	-45.8257	-72	3850.47
Passeriformes	Furnariidae	Aphrastura spinicauda	white	yellow	brown	no	male	adult	neck	17/10/1977	1977	58195	KBIN	no	no	no	1,3,4	11.46	-45.8257	-72	3850.47
Passeriformes	Furnariidae	Aphrastura spinicauda	brown	yellow	white	no	female	adult	belly	17/10/1977	1977	61663	KBIN	no	no	no	1,3,4	11.46	-45.8257	-72	3850.47
Passeriformes	Furnariidae	Aphrastura spinicauda	brown	yellow	brown	no	female	adult	neck	17/10/1977	1977	61663	KBIN	no	no	no	1,3,4	11.46	-45.8257	-72	3850.47
Procellariiformes	Procellariidae	Aphrodroma brevirostris	grey	yellow	grey	no	male	adult	belly	20/2/1952	1952	1953.55.62	NHM	no	no	yes	5,6,9,10	297.51	-83.3905	-164	3543.1
Procellariiformes	Procellariidae	Aphrodroma brevirostris	grey	yellow	grey	no	male	adult	neck	20/2/1952	1952	1953.55.62	NHM	no	no	yes	5,6,9,10	297.51	-83.3905	-164	3543.1
Procellariiformes	Procellariidae	Aphrodroma brevirostris	grey	yellow	grey	no	female	adult	belly	13/1/1956	1956	1956.36.31	NHM	no	no	yes	5,6,9,10	297.51	-83.3905	-164	3543.1
Procellariiformes	Procellariidae	Aphrodroma brevirostris	grey	yellow	grey	no	female	adult	neck	13/1/1956	1956	1956.36.31	NHM	no	no	yes	5,6,9,10	297.51	-83.3905	-164	3543.1
Passeriformes	Sturnidae	Aplonis metallica	green	yellow	brown	no	female	adult	belly	9/9/1874	1874	1899	KBIN	no	no	yes	1.2	56.5	-7.24628	142	6350.01
Passeriformes	Sturnidae	Aplonis metallica	green	yellow	brown	no	female	adult	neck	9/9/1874	1874	1899	KBIN	no	no	yes	1.2	56.5	-7.24628	142	6350.01
Passeriformes	Sturnidae	Aplonis metallica	purple	yellow	black	no	male	adult	belly	9/1883	1883	8281	KBIN	no	no	yes	1.2	56.5	-7.24628	142	6350.01
Passeriformes	Sturnidae	Aplonis metallica	purple	yellow	black	no	male	adult	neck	9/1883	1883	8281	KBIN	no	no	yes	1.2	56.5	-7.24628	142	6350.01
Passeriformes	Thamnophilidae	Aprositornis disjuncta	white	yellow	white	no	male	adult	belly	10/5/1947	1947	39340	AMNH	yes	yes	no	2	15	2.69416	-67	5764.88
Passeriformes	Thamnophilidae	Aprositornis disjuncta	grey	yellow	grey	no	male	adult	neck	10/5/1947	1947	39340	AMNH	yes	yes	no	2	15	2.69416	-67	5764.88
Psittaciformes	Psittaculidae	Aprosmictus erythropterus	green	yellow	green	no	female	adult	belly	7/9/1952	1952	34787	KBIN	yes	yes	no	1,2,3	136	-21.647	141	6655.93
Psittaciformes	Psittaculidae	Aprosmictus erythropterus	green	yellow	green	no	female	adult	neck	7/9/1952	1952	34787	KBIN	yes	yes	no	1,2,3	136	-21.647	141	6655.93
Psittaciformes	Psittaculidae	Aprosmictus erythropterus	green	yellow	green	no	male	adult	belly	7/9/1952	1952	34786	KBIN	yes	yes	no	1,2,3	136	-21.647	141	6655.93
Psittaciformes	Psittaculidae	Aprosmictus erythropterus	green	yellow	green	no	male	adult	neck	7/9/1952	1952	34786	KBIN	yes	yes	no	1,2,3	136	-21.647	141	6655.93
Sphenisciformes	Spheniscidae	Aptenodytes patagonicus	white	black	white	no	?	adult	belly	?	?	32629	KBIN	no	no	yes	3,4,9,10	11751	-51.3865	-14	3685.83
Sphenisciformes	Spheniscidae	Aptenodytes patagonicus	black	red	black	no	?	adult	neck	?	?	32629	KBIN	no	no	yes	3,4,9,10	11751	-51.3865	-14	3685.83
Apterygiformes	Apterygidae	Apteryx owenii	brown	yellow	brown	no	female	adult	belly	1896	1896	2186	KBIN	yes	no	no	1,3,4	1243	-37.4283	175	4782.62
Apterygiformes	Apterygidae	Apteryx owenii	brown	yellow	brown	no	female	adult	neck	1896	1896	2186	KBIN	yes	no	no	1,3,4	1243	-37.4283	175	4782.62
Apodiformes	Apiodidae	Apus aequatorialis	grey	Yellow	grey	no	male	adult	belly	19/4/1914	1914	8686	KMMA	no	no	yes	2,3,4,5,6	105	-5.88318	33	6468.34
Apodiformes	Apiodidae	Apus aequatorialis	grey	Yellow	grey	no	male	adult	neck	19/4/1914	1914	8686	KMMA	no	no	yes	2,3,4,5,6	105	-5.88318	33	6468.34
Apodiformes	Apiodidae	Apus aequatorialis	grey	Yellow	grey	no	female	adult	belly	11/5/1960	1960	10/096	KMMA	no	no	yes	2,3,4,5,6	105	-5.88318	33	6468.34
Apodiformes	Apiodidae	Apus aequatorialis	grey	Yellow	grey	no	female	adult	neck	11/5/1960	1960	10/096	KMMA	no	no	yes	2,3,4,5,6	105	-5.88318	33	6468.34
Accipitriformes	Accipitridae	Aquila africana	white	Yellow	white	no	male	adult	belly	25/6/1931	1931	23543	KMMA	yes	yes	no	1	1153	1.97116	14	5882.42
Accipitriformes	Accipitridae	Aquila africana	white	Yellow	black	no	male	adult	neck	25/6/1931	1931	23543	KMMA	yes	yes	no	1	1153	1.97116	14	5882.42
Accipitriformes	Accipitridae	Aquila africana	black	Yellow	white	no	female	adult	belly	8/5/1939	1939	35610	KMMA	yes	yes	no	1	1153	1.97116	14	5882.42
Accipitriformes	Accipitridae	Aquila africana	brown	Yellow	brown	no	female	adult	neck	8/5/1939	1939	35610	KMMA	yes	yes	no	1	1153	1.97116	14	5882.42
Accipitriformes	Accipitridae	Aquila rapax	brown	Yellow	brown	no	female	adult	belly	13/3/1913	1913	4142	KMMA	yes	yes	no	1,2,3,4	1940	3.64017	30	6186.49
Accipitriformes	Accipitridae	Aquila rapax	brown	Yellow	brown	no	female	adult	neck	13/3/1913	1913	4142	KMMA	yes	yes	no	1,2,3,4	1940	3.64017	30	6186.49
Accipitriformes	Accipitridae	Aquila rapax	brown	Yellow	brown	no	male	adult	belly	12/1933	1933	37237	KMMA	yes	yes	no	1,2,3,4	1940	3.64017	30	6186.49
Accipitriformes	Accipitridae	Aquila rapax	brown	Yellow	brown	no	male	adult	neck	12/1933	1933	37237	KMMA	yes	yes	no	1,2,3,4	1940	3.64017	30	6186.49
Psittaciformes	Psittacidae	Ara militaris	green	yellow	green	no	?	adult	belly	27/6/1972	1972	54148	KBIN	no	no	no	1	1134	-3.4462	-74	5777.83
Psittaciformes	Psittacidae	Ara militaris	green	yellow	green	no	?	adult	neck	27/6/1972	1972	54148	KBIN	no	no	no	1	1134	-3.4462	-74	5777.83
Passeriformes	Nectariniidae	Arachnothera hypogrammicum	yellow	yellow	yellow	no	male	adult	belly	12/10/1881	1881	1816	KBIN	yes	yes	no	1.5	15.2	7.51964	106	6757.06
Passeriformes	Nectariniidae	Arachnothera hypogrammicum	yellow	yellow	yellow	no	male	adult	neck	12/10/1881	1881	1816	KBIN	yes	yes	no	1.5	15.2	7.51964	106	6757.06
Gruiformes	Rallidae	Aramides cajaneus	black	yellow	brown	no	male	adult	belly	31/1/1950	1950	35864	KBIN	no	no	no	1.5	400.38	-8.8511	-59	6794.73
Gruiformes	Rallidae	Aramides cajaneus	grey	yellow	grey	no	male	adult	neck	31/1/1950	1950	35864	KBIN	no	no	no	1.5	400.38	-8.8511	-59	6794.73
Gruiformes	Ralidae	Aramidopsis plateni	\	yellow	grey	no	male	adult	belly	20/1/1932	1932	296570	AMNH	yes	yes	No	1.3	?	-0.821446	122	6507.41
Gruiformes	Ralidae	Aramidopsis plateni	brown	yellow	brown	no	male	adult	neck	20/1/1932	1932	296570	AMNH	yes	yes	No	1.3	?	-0.821446	122	6507.41
Gruiformes	Aramidae	Aramus guarauna	brown	yellow	brown	no	female	adult	belly	14/10/1938	1938	17122	KBIN	no	no	no	1,2,5	1080	-11.2734	-58	6838.75
Gruiformes	Aramidae	Aramus guarauna	brown	yellow	brown	no	female	adult	neck	14/10/1938	1938	17122	KBIN	no	no	no	1,2,5	1080	-11.2734	-58	6838.75
Psittaciformes	Psittacidae	Aratinga nenday	green	yellow	green	no	male	adult	belly	12/5/1984	1984	67954	KBIN	no	no	no	1.2	128	-22.478	-58	6474.91
Psittaciformes	Psittacidae	Aratinga nenday	black	yellow	black	no	male	adult	neck	12/5/1984	1984	67954	KBIN	no	no	no	1.2	128	-22.478	-58	6474.91
Galliformes	Phasianidae	Arborophila javanica	brown	yellow	brown	no	male	adult	belly	9/1881	1881	1024	KBIN	no	no	no	1	286	-7.26861	109	6601.91
Galliformes	Phasianidae	Arborophila javanica	brown	yellow	brown	no	male	adult	neck	9/1881	1881	1024	KBIN	no	no	no	1	286	-7.26861	109	6601.91
Galliformes	Phasianidae	Arborophila javanica	brown	yellow	brown	no	female	adult	belly	9/1881	1881	1024	KBIN	no	no	no	1	286	-7.26861	109	6601.91
Galliformes	Phasianidae	Arborophila javanica	brown	yellow	brown	no	female	adult	neck	9/1881	1881	1024	KBIN	no	no	no	1	286	-7.26861	109	6601.91
Passeriformes	Modulatricidae	Arcanator orostruthus	yellow	yellow	yellow	no	male	adult	belly	?	?	826214	AMNH	no	no	no	1	?	-9.49275	37	6810.74
Passeriformes	Modulatricidae	Arcanator orostruthus	yellow	yellow	brown	no	male	adult	neck	?	?	826214	AMNH	no	no	no	1	?	-9.49275	37	6810.74
Passeriformes	Modulatricidae	Arcanator orostruthus	brown	yellow	yellow	no	female	adult	belly	17/5/1963	1963	826212	AMNH	no	no	no	1	?	-9.49275	37	6810.74
Passeriformes	Modulatricidae	Arcanator orostruthus	brown	yellow	brown	no	female	adult	neck	17/5/1963	1963	826212	AMNH	no	no	no	1	?	-9.49275	37	6810.74
Passeriformes	Ptilonrhynchidae	Archboldia papuensis	grey	yellow	grey	no	male	adult	belly	4/12/1938	1938	342259	AMNH	yes	yes	no	1	195	-4.80608	141	6100.25
Passeriformes	Ptilonrhynchidae	Archboldia papuensis	grey	yellow	grey	no	male	adult	neck	4/12/1938	1938	342259	AMNH	yes	yes	no	1	195	-4.80608	141	6100.25
Passeriformes	Ptilonrhynchidae	Archboldia papuensis	grey	yellow	grey	no	female	adult	belly	23/11/1938	1938	342261	AMNH	yes	yes	no	1	195	-4.80608	141	6100.25
Passeriformes	Ptilonrhynchidae	Archboldia papuensis	grey	yellow	grey	no	female	adult	neck	23/11/1938	1938	342261	AMNH	yes	yes	no	1	195	-4.80608	141	6100.25
Apodiformes	Trochilidae	Archilochus colubris	\	yellow	white	no	female	adult	belly	6/12/1929	1929	4907	KBIN	yes	yes	no	1.3	3.1	42.9389	-88	5332.04
Apodiformes	Trochilidae	Archilochus colubris	\	yellow	coppery	no	female	adult	neck	6/12/1929	1929	4907	KBIN	yes	yes	no	1.3	3.1	42.9389	-88	5332.04
Apodiformes	Trochilidae	Archilochus colubris	coppery	yellow	grey	no	male	adult	belly	6/12/1929	1929	4907	KBIN	yes	yes	no	1.3	3.1	42.9389	-88	5332.04
Apodiformes	Trochilidae	Archilochus colubris	green	yellow	green	no	male	adult	neck	6/12/1929	1929	4907	KBIN	yes	yes	no	1.3	3.1	42.9389	-88	5332.04
Pelecaniformes	Ardeidae	Ardea alba	white	yellow	white	no	male	adult	belly	1951-06-29	1951	46735	KBIN	yes	no	Yes	4,5,12	873.5	7.92689	28	6167.29
Pelecaniformes	Ardeidae	Ardea alba	white	black	white	no	male	adult	neck	1951-06-29	1951	46735	KBIN	yes	no	Yes	4,5,12	873.5	7.92689	28	6167.29
Pelecaniformes	Ardeidae	Ardea alba	white	yellow	white	no	female	adult	belly	7/1949	2096	20534	KBIN	yes	no	Yes	4,5,12	873.5	7.92689	28	6167.29
Pelecaniformes	Ardeidae	Ardea alba	white	black	white	no	female	adult	neck	7/1949	2096	20534	KBIN	yes	no	Yes	4,5,12	873.5	7.92689	28	6167.29
Pelecaniformes	Ardeidae	Ardea cinerea	white	yellow	white	no	female	adult	belly	17/11/1937	1937	5524	KBIN	yes	no	yes	1,4,5,9,12	2073	25.2709	59	7203.08
Pelecaniformes	Ardeidae	Ardea cinerea	white	yellow	white	no	female	adult	neck	17/11/1937	1937	5524	KBIN	yes	no	yes	1,4,5,9,12	2073	25.2709	59	7203.08
Pelecaniformes	Ardeidae	Ardea cinerea	white	yellow	white	no	male	adult	belly	19/10/1978	1978	59742	KBIN	yes	no	yes	1,4,5,9,12	2073	25.2709	59	7203.08
Pelecaniformes	Ardeidae	Ardea cinerea	grey	yellow	grey	no	male	adult	neck	19/10/1978	1978	59742	KBIN	yes	no	yes	1,4,5,9,12	2073	25.2709	59	7203.08
Pelecaniformes	Ardeidae	Ardea purpurea	brown	yellow	brown	no	male	adult	belly	?	?	13230	KMMA	yes	yes	Yes	1,3,5,12	1218	12.5288	51	6735.75
Pelecaniformes	Ardeidae	Ardea purpurea	brown	yellow	black	no	male	adult	neck	?	?	13230	KMMA	yes	yes	Yes	1,3,5,12	1218	12.5288	51	6735.75
Pelecaniformes	Ardeidae	Ardea purpurea	black	yellow	brown	no	female	adult	belly	5/1950	2042	51989	KMMA	yes	yes	Yes	1,3,5,12	1218	12.5288	51	6735.75
Pelecaniformes	Ardeidae	Ardea purpurea	black	yellow	brown	no	female	adult	neck	5/1950	2042	51989	KMMA	yes	yes	Yes	1,3,5,12	1218	12.5288	51	6735.75
Procellariiformes	Procellariidae	Ardenna gravis	white	yellow	white	no	male	adult	belly	?	?	55636	KBIN	no	no	Yes	1,4,9,10	995	11.9185	-32	7262.62
Procellariiformes	Procellariidae	Ardenna gravis	white	yellow	brown	no	male	adult	neck	?	?	55636	KBIN	no	no	Yes	1,4,9,10	995	11.9185	-32	7262.62
Procellariiformes	Procellariidae	Ardenna gravis	brown	yellow	white	no	female	adult	belly	19/8/1904	1904	44327	KBIN	no	no	Yes	1,4,9,10	995	11.9185	-32	7262.62
Procellariiformes	Procellariidae	Ardenna gravis	brown	yellow	brown	no	female	adult	neck	19/8/1904	1904	44327	KBIN	no	no	Yes	1,4,9,10	995	11.9185	-32	7262.62
Pelecaniformes	Ardeidae	Ardeola ralloides	white	yellow	white	no	female	adult	belly	19/3/1953	1953	40626	KBIN	no	no	yes	5.9	370	0.0972789	24	6103.77
Pelecaniformes	Ardeidae	Ardeola ralloides	white	yellow	brown	no	female	adult	neck	19/3/1953	1953	40626	KBIN	no	no	yes	5.9	370	0.0972789	24	6103.77
Pelecaniformes	Ardeidae	Ardeola ralloides	brown	yellow	white	no	male	adult	belly	6/2/1858	1858	681	KBIN	no	no	yes	5.9	370	0.0972789	24	6103.77
Pelecaniformes	Ardeidae	Ardeola ralloides	brown	yellow	yellow	no	male	adult	neck	6/2/1858	1858	681	KBIN	no	no	yes	5.9	370	0.0972789	24	6103.77
Otidiformes	Otididae	Ardeotis kori	white	yellow	white	no	?	adult	belly	?	?	3451	KMMA	yes	yes	No	1,2,3,4,8	19000	-16.4178	26	7240.03
Otidiformes	Otididae	Ardeotis kori	grey	black	white	no	?	adult	neck	?	?	3451	KMMA	yes	yes	No	1,2,3,4,8	19000	-16.4178	26	7240.03
Charadriiformes	Scolopacidae	Arenaria interpres	brown	Yellow	white	no	female	adult	belly	29/9/1915	1915	30046	KMMA	yes	yes	no	4,5,9,12	136	72.6455	-128	2812.9
Charadriiformes	Scolopacidae	Arenaria interpres	brown	Yellow	brown	no	female	adult	neck	29/9/1915	1915	30046	KMMA	yes	yes	no	4,5,9,12	136	72.6455	-128	2812.9
Charadriiformes	Scolopacidae	Arenaria interpres	white	Yellow	white	no	male	adult	belly	4/6/1964	1964	179.170	KMMA	yes	yes	no	4,5,9,12	136	72.6455	-128	2812.9
Charadriiformes	Scolopacidae	Arenaria interpres	white	Yellow	brown	no	male	adult	neck	4/6/1964	1964	179.170	KMMA	yes	yes	no	4,5,9,12	136	72.6455	-128	2812.9
Galliformes	Phasianidae	Argusianus argus	\	yellow	brown	no	female	adult	belly	1845	1845	2865	KBIN	yes	yes	no	1	1994	1.0956	108	6467.88
Galliformes	Phasianidae	Argusianus argus	brown	black	brown	no	female	adult	neck	1845	1845	2865	KBIN	yes	yes	no	1	1994	1.0956	108	6467.88
Passeriformes	Pycnonotidae	Arizelocichla masukuensis	yellow	yellow	yellow	no	female	adult	belly	1/1/1967	1967	115319	KMMA	no	no	no	1	28	-3.95151	33	6213.57
Passeriformes	Pycnonotidae	Arizelocichla masukuensis	yellow	black	grey	no	female	adult	neck	1/1/1967	1967	115319	KMMA	no	no	no	1	28	-3.95151	33	6213.57
Passeriformes	Pycnonotidae	Arizelocichla masukuensis	grey	yellow	yellow	no	male	adult	belly	?	?	?	KMMA	no	no	no	1	28	-3.95151	33	6213.57
Passeriformes	Pycnonotidae	Arizelocichla masukuensis	green	black	yellow	no	male	adult	neck	?	?	?	KMMA	no	no	no	1	28	-3.95151	33	6213.57
Passeriformes	Passerellidae	Arremon taciturnus	white	yellow	white	no	male	adult	belly	1982-11-26	1982	67412	KBIN	yes	yes	no	1	32	-5.94256	-56	6143.78
Passeriformes	Passerellidae	Arremon taciturnus	black	yellow	black	no	male	adult	neck	1982-11-26	1982	67412	KBIN	yes	yes	no	1	32	-5.94256	-56	6143.78
Passeriformes	Passerellidae	Arremon taciturnus	black	yellow	brown	no	female	adult	belly	1976-09-29	1976	58826	KBIN	yes	yes	no	1	32	-5.94256	-56	6143.78
Passeriformes	Passerellidae	Arremon taciturnus	black	yellow	black	no	female	adult	neck	1976-09-29	1976	58826	KBIN	yes	yes	no	1	32	-5.94256	-56	6143.78
Passeriformes	Passerellidae	Arremonops conirostris	grey	yellow	grey	no	male	adult	belly	1934-05-31	1934	39420	KBIN	no	no	no	1.3	39.75	7.27772	-72	5868.86
Passeriformes	Passerellidae	Arremonops conirostris	grey	yellow	grey	no	male	adult	neck	1934-05-31	1934	39420	KBIN	no	no	no	1.3	39.75	7.27772	-72	5868.86
Passeriformes	Passerellidae	Arremonops conirostris	grey	yellow	grey	no	female	adult	belly	1934-04-04	1934	39419	KBIN	no	no	no	1.3	39.75	7.27772	-72	5868.86
Passeriformes	Passerellidae	Arremonops conirostris	grey	yellow	grey	no	female	adult	neck	1934-04-04	1934	39419	KBIN	no	no	no	1.3	39.75	7.27772	-72	5868.86
Passeriformes	Monarchidae	Arses telescopthalmus	white	yellow	white	no	male	adult	belly	7/8/1885	1885	7592	KBIN	yes	yes	no	1	14	-7.29509	142	6350.01
Passeriformes	Monarchidae	Arses telescopthalmus	white	yellow	black	no	male	adult	neck	7/8/1885	1885	7592	KBIN	yes	yes	no	1	14	-7.29509	142	6350.01
Passeriformes	Monarchidae	Arses telescopthalmus	black	yellow	white	no	female	adult	belly	15/10/1886	1886	7592	KBIN	yes	yes	no	1	14	-7.29509	142	6350.01
Passeriformes	Monarchidae	Arses telescopthalmus	black	yellow	black	no	female	adult	neck	15/10/1886	1886	7592	KBIN	yes	yes	no	1	14	-7.29509	142	6350.01
Passeriformes	Vangidae	Artamella viridis	white	yellow	white	no	male	adult	belly	23/6/1930	1930	412910	AMNH	yes	yes	sometimes co-operative	1.2	47.5	-19.4805	47	7127.86
Passeriformes	Vangidae	Artamella viridis	grey	black	white	no	male	adult	neck	23/6/1930	1930	412910	AMNH	yes	yes	sometimes co-operative	1.2	47.5	-19.4805	47	7127.86
Passeriformes	Vangidae	Artamella viridis	white	yellow	grey	no	female	adult	belly	26/4/1931	1931	10421	AMNH	yes	yes	sometimes co-operative	1.2	47.5	-19.4805	47	7127.86
Passeriformes	Vangidae	Artamella viridis	grey	black	grey	no	female	adult	neck	26/4/1931	1931	10421	AMNH	yes	yes	sometimes co-operative	1.2	47.5	-19.4805	47	7127.86
Passeriformes	Artamidae	Artamus fuscus	grey	yellow	grey	no	male	adult	belly	20/6/1888	1888	2009	KBIN	no	no	no	1.2	42	20.0271	92	7617.68
Passeriformes	Artamidae	Artamus fuscus	grey	yellow	grey	no	male	adult	neck	20/6/1888	1888	2009	KBIN	no	no	no	1.2	42	20.0271	92	7617.68
Passeriformes	Artamidae	Artamus fuscus	grey	yellow	grey	no	female	adult	belly	20/6/1888	1888	2009	KBIN	no	no	no	1.2	42	20.0271	92	7617.68
Passeriformes	Artamidae	Artamus fuscus	grey	yellow	grey	no	female	adult	neck	20/6/1888	1888	2009	KBIN	no	no	no	1.2	42	20.0271	92	7617.68
Passeriformes	Passerellidae	Artemisiospiza belli	white	yellow	white	no	male	adult	belly	1909-04-12	1909	42839	KBIN	no	no	no	3	16.8	39.5095	-114	5864.14
Passeriformes	Passerellidae	Artemisiospiza belli	white	yellow	grey	no	male	adult	neck	1909-04-12	1909	42839	KBIN	no	no	no	3	16.8	39.5095	-114	5864.14
Passeriformes	Passerellidae	Artemisiospiza belli	grey	yellow	white	no	female	adult	belly	1909-03-13	1909	42838	KBIN	no	no	no	3	16.8	39.5095	-114	5864.14
Passeriformes	Passerellidae	Artemisiospiza belli	grey	yellow	grey	no	female	adult	neck	1909-03-13	1909	42838	KBIN	no	no	no	3	16.8	39.5095	-114	5864.14
Passeriformes	Cisticolidae	Artisornis moreaui	white	yellow	white	no	female	adult	belly	22/3/1931	1931	32690	KMMA	no	no	no	1.3	10	-9.88012	37	6819.82
Passeriformes	Cisticolidae	Artisornis moreaui	grey	yellow	grey	no	female	adult	neck	22/3/1931	1931	32690	KMMA	no	no	no	1.3	10	-9.88012	37	6819.82
Passeriformes	Cisticolidae	Arundinicola leucocephala	black	yellow	black	no	?	adult	belly	23/7/1847	1847	1880	KBIN	yes	yes	no	2.5	16.3	-9.22126	-55	6983.44
Passeriformes	Cisticolidae	Arundinicola leucocephala	white	yellow	white	no	?	adult	neck	23/7/1847	1847	1880	KBIN	yes	yes	no	2.5	16.3	-9.22126	-55	6983.44
Anseriformes	Anatidae	Asarcornis scutulata	brown	yellow	brown	no	male	adult	belly	11/1/1902	1902	57333	MCZ	no	no	no	1.5	4300	12.1046	99	7174.22
Anseriformes	Anatidae	Asarcornis scutulata	brown	yellow	brown	no	male	adult	neck	11/1/1902	1902	57333	MCZ	no	no	no	1.5	4300	12.1046	99	7174.22
Anseriformes	Anatidae	Asarcornis scutulata	white	yellow	brown	no	female	adult	belly	17/3/1907	1907	57334	MCZ	no	no	no	1.5	4300	12.1046	99	7174.22
Anseriformes	Anatidae	Asarcornis scutulata	white	yellow	brown	no	female	adult	neck	17/3/1907	1907	57334	MCZ	no	no	no	1.5	4300	12.1046	99	7174.22
Passeriformes	Meliphagidae	Ashbyia lovensis	yellow	yellow	yellow	no	male	adult	belly	1963-08-06	1963	1964.17.476	NHM	yes	yes	no	4,6,8	17.5	-27.0655	142	6402.1
Passeriformes	Meliphagidae	Ashbyia lovensis	yellow	yellow	brown	no	male	adult	neck	1963-08-06	1963	1964.17.476	NHM	yes	yes	no	4,6,8	17.5	-27.0655	142	6402.1
Passeriformes	Meliphagidae	Ashbyia lovensis	brown	yellow	yellow	no	female	adult	belly	1963-06-06	1963	1964.17.477	NHM	yes	yes	no	4,6,8	17.5	-27.0655	142	6402.1
Passeriformes	Meliphagidae	Ashbyia lovensis	brown	yellow	brown	no	female	adult	neck	1963-06-06	1963	1964.17.477	NHM	yes	yes	no	4,6,8	17.5	-27.0655	142	6402.1
Strigiformes	Tytonidae	Asio abyssinicus	brown	Yellow	brown	no	female	adult	belly	24/8/1941	1941	109.593	KMMA	no	no	no	1,3,4,6	400	4.76184	35	6841.71
Strigiformes	Tytonidae	Asio abyssinicus	brown	Yellow	brown	no	female	adult	neck	24/8/1941	1941	109.593	KMMA	no	no	no	1,3,4,6	400	4.76184	35	6841.71
Strigiformes	Tytonidae	Asio abyssinicus	brown	Yellow	brown	no	male	adult	belly	24/8/1923	1923	28531	KMMA	no	no	no	1,3,4,6	400	4.76184	35	6841.71
Strigiformes	Tytonidae	Asio abyssinicus	brown	Yellow	brown	no	male	adult	neck	24/8/1923	1923	28531	KMMA	no	no	no	1,3,4,6	400	4.76184	35	6841.71
Coraciiformes	Momotidae	Aspatha gularis	\	yellow	blue	no	?	adult	belly	8/2/1849	1849	4556	KBIN	no	no	no	1	67.3	15.2945	-90	7473.08
Coraciiformes	Momotidae	Aspatha gularis	green	yellow	green	no	?	adult	neck	8/2/1849	1849	4556	KBIN	no	no	no	1	67.3	15.2945	-90	7473.08
Passeriformes	Furnariidae	Asthenes wyatti	brown	yellow	brown	no	male	adult	belly	26/7/1932	1932	65196	KBIN	no	no	no	3,4,6	25	-9.79863	-74	6358.21
Passeriformes	Furnariidae	Asthenes wyatti	brown	yellow	brown	no	male	adult	neck	26/7/1932	1932	65196	KBIN	no	no	no	3,4,6	25	-9.79863	-74	6358.21
Passeriformes	Furnariidae	Asthenes wyatti	brown	yellow	brown	no	female	adult	belly	26/7/1932	1932	65197	KBIN	no	no	no	3,4,6	25	-9.79863	-74	6358.21
Passeriformes	Furnariidae	Asthenes wyatti	brown	yellow	brown	no	female	adult	neck	26/7/1932	1932	65197	KBIN	no	no	no	3,4,6	25	-9.79863	-74	6358.21
Passeriformes	Paradisaeidae	Astrapia nigra	green	yellow	green	no	male	adult	belly	1884	1884	37515	KBIN	no	no	no	1	200	-1.1254	134	6386.91
Passeriformes	Paradisaeidae	Astrapia nigra	blue	yellow	green	no	male	adult	neck	1884	1884	37515	KBIN	no	no	no	1	200	-1.1254	134	6386.91
Passeriformes	Tyrannidae	Atalotriccus pilaris	white	yellow	grey	no	male	adult	belly	8/5/1904	1904	114106	MCZ	no	no	no	1.3	6	7.68866	-69	5810.29
Passeriformes	Tyrannidae	Atalotriccus pilaris	white	yellow	yellow	no	male	adult	neck	8/5/1904	1904	114106	MCZ	no	no	no	1.3	6	7.68866	-69	5810.29
Passeriformes	Tyrannidae	Atalotriccus pilaris	yellow	yellow	grey	no	female	adult	belly	8/5/1904	1904	40847	MCZ	no	no	no	1.3	6	7.68866	-69	5810.29
Passeriformes	Tyrannidae	Atalotriccus pilaris	yellow	yellow	yellow	no	female	adult	neck	8/5/1904	1904	40847	MCZ	no	no	no	1.3	6	7.68866	-69	5810.29
Coraciiformes	Brachypteraciidae	Atelornis pittoides	brown	yellow	brown	no	female	adult	belly	1924	1924	58796	KMMA	no	no	No	1	114	-19.2182	47	7160.87
Coraciiformes	Brachypteraciidae	Atelornis pittoides	brown	yellow	blue	no	female	adult	neck	1924	1924	58796	KMMA	no	no	No	1	114	-19.2182	47	7160.87
Coraciiformes	Brachypteraciidae	Atelornis pittoides	blue	yellow	brown	no	male	adult	belly	?	?	50593	KMMA	no	no	No	1	114	-19.2182	47	7160.87
Coraciiformes	Brachypteraciidae	Atelornis pittoides	blue	yellow	blue	no	male	adult	neck	?	?	50593	KMMA	no	no	No	1	114	-19.2182	47	7160.87
Strigiformes	Strigidae	Athene noctua	barred	yellow	white	no	female	adult	belly	7/11/1925	1925	24816	KBIN	no	no	no	2,3,4	169	41.418	59	5137.05
Strigiformes	Strigidae	Athene noctua	barred	yellow	brown	no	female	adult	neck	7/11/1925	1925	24816	KBIN	no	no	no	2,3,4	169	41.418	59	5137.05
Strigiformes	Strigidae	Athene noctua	brown	yellow	white	no	male	adult	belly	20/1/1929	1929	24819	KBIN	no	no	no	2,3,4	169	41.418	59	5137.05
Strigiformes	Strigidae	Athene noctua	brown	yellow	brown	no	male	adult	neck	20/1/1929	1929	24819	KBIN	no	no	no	2,3,4	169	41.418	59	5137.05
Passeriformes	Pycnonotidae	Atimastillas flavicollis	brown	yellow	yellow	no	female	adult	belly	9/7/1948	1948	44678	KMMA	no	no	no	1,2,3,5	45.3	-0.553511	16	6145.19
Passeriformes	Pycnonotidae	Atimastillas flavicollis	brown	yellow	brown	no	female	adult	neck	9/7/1948	1948	44678	KMMA	no	no	no	1,2,3,5	45.3	-0.553511	16	6145.19
Passeriformes	Pycnonotidae	Atimastillas flavicollis	brown	yellow	yellow	no	male	adult	belly	28/3/1949	1949	48184	KMMA	no	no	no	1,2,3,5	45.3	-0.553511	16	6145.19
Passeriformes	Pycnonotidae	Atimastillas flavicollis	brown	yellow	brown	no	male	adult	neck	28/3/1949	1949	48184	KMMA	no	no	no	1,2,3,5	45.3	-0.553511	16	6145.19
Gruiformes	Ralidae	Atlantisia rogersi	brown	yellow	brown	no	?	adult	belly	1929	1905	149205	MCZ	yes	yes	no	3.4	49	-37.3023	-13	5345.82
Gruiformes	Ralidae	Atlantisia rogersi	brown	yellow	brown	no	?	adult	neck	1929	1905	149205	MCZ	yes	yes	no	3.4	49	-37.3023	-13	5345.82
Passeriformes	Passerellidae	Atlapetes schistaceus	grey	yellow	grey	no	male	adult	belly	4/4/1876	1876	426	KBIN	no	no	no	1	43.9	3.37028	-75	5615.15
Passeriformes	Passerellidae	Atlapetes schistaceus	brown	yellow	brown	no	male	adult	neck	4/4/1876	1876	426	KBIN	no	no	no	1	43.9	3.37028	-75	5615.15
Passeriformes	Atrichornithidae	Atrichornis rufescens	brown	yellow	brown	no	?	adult	belly	?	?	?	KBIN	yes	yes	no	1	60	-29.9304	152	5942.7
Passeriformes	Atrichornithidae	Atrichornis rufescens	brown	yellow	brown	no	?	adult	neck	?	?	?	KBIN	yes	yes	no	1	60	-29.9304	152	5942.7
Charadriiformes	Thinocoridae	Attagis gayi	brown	yellow	brown	no	?	adult	belly	15/3/1866	1866	910	KBIN	no	no	no	4.5	403	-27.6436	-69	6175.12
Charadriiformes	Thinocoridae	Attagis gayi	brown	yellow	brown	no	?	adult	neck	15/3/1866	1866	910	KBIN	no	no	no	4.5	403	-27.6436	-69	6175.12
Apodiformes	Trochilidae	Atthis heloisa	white	yellow	white	no	female	adult	belly	6/12/1929	1929	4021	KBIN	yes	yes	no	1	2.7	20.6729	-102	7802.8
Apodiformes	Trochilidae	Atthis heloisa	white	yellow	coppery	no	female	adult	neck	6/12/1929	1929	4021	KBIN	yes	yes	no	1	2.7	20.6729	-102	7802.8
Apodiformes	Trochilidae	Atthis heloisa	coppery	yellow	white	no	male	adult	belly	6/12/1929	1929	4021	KBIN	yes	yes	no	1	2.7	20.6729	-102	7802.8
Apodiformes	Trochilidae	Atthis heloisa	green	yellow	green	no	male	adult	neck	6/12/1929	1929	4021	KBIN	yes	yes	no	1	2.7	20.6729	-102	7802.8
Passeriformes	Hirundinidae	Atticora fasciata	white	yellow	white	no	male	adult	Belly	19/11/1983	1983	67379	KBIN	no	no	no	1.5	16	-3.74091	-63	6234.25
Passeriformes	Hirundinidae	Atticora fasciata	white	yellow	black	no	male	adult	neck	19/11/1983	1983	67379	KBIN	no	no	no	1.5	16	-3.74091	-63	6234.25
Passeriformes	Hirundinidae	Atticora fasciata	black	yellow	white	no	female	adult	belly	8/11/1982	1982	66760	KBIN	no	no	no	1.5	16	-3.74091	-63	6234.25
Passeriformes	Hirundinidae	Atticora fasciata	black	yellow	black	no	female	adult	neck	8/11/1982	1982	66760	KBIN	no	no	no	1.5	16	-3.74091	-63	6234.25
Passeriformes	Tyrannidae	Attila spadiceus	yellow	yellow	yellow	no	male	adult	belly	23/5/1934	1934	36550	KBIN	no	no	no	1.2	33.2	-0.600375	-67	6060.5
Passeriformes	Tyrannidae	Attila spadiceus	yellow	yellow	brown	no	male	adult	neck	23/5/1934	1934	36550	KBIN	no	no	no	1.2	33.2	-0.600375	-67	6060.5
Passeriformes	Tyrannidae	Attila spadiceus	brown	yellow	yellow	no	female	adult	belly	27/5/1933	1933	36549	KBIN	no	no	no	1.2	33.2	-0.600375	-67	6060.5
Passeriformes	Tyrannidae	Attila spadiceus	brown	yellow	brown	no	female	adult	neck	27/5/1933	1933	36549	KBIN	no	no	no	1.2	33.2	-0.600375	-67	6060.5
Apodiformes	Trochilidae	Augastes scutatus	blue	yellow	blue	no	male	adult	belly	?	?	56926	KBIN	yes	yes	no	1,3,6	4	-17.8502	-43	6646.9
Apodiformes	Trochilidae	Augastes scutatus	green	yellow	green	no	male	adult	neck	?	?	56926	KBIN	yes	yes	no	1,3,6	4	-17.8502	-43	6646.9
Piciformes	Ramphastidae	Aulacorhynchus coeruleicinctis	green	yellow	green	no	male	adult	belly	24/1/1939	1939	11296	KBIN	no	no	no	1	257	-14.7869	-70	6879.18
Piciformes	Ramphastidae	Aulacorhynchus coeruleicinctis	green	yellow	brown	no	male	adult	neck	24/1/1939	1939	11296	KBIN	no	no	no	1	257	-14.7869	-70	6879.18
Passeriformes	Remizidae	Auriparus flaviceps	grey	yellow	grey	no	male	adult	belly	17/2/1905	1905	42389	KBIN	yes	yes	no	2,3,8	6.8	29.3446	-106	7567.11
Passeriformes	Remizidae	Auriparus flaviceps	grey	black	yellow	no	male	adult	neck	17/2/1905	1905	42389	KBIN	yes	yes	no	2,3,8	6.8	29.3446	-106	7567.11
Passeriformes	Remizidae	Auriparus flaviceps	yellow	yellow	grey	no	female	adult	belly	30/4/1906	1906	42390	KBIN	yes	yes	no	2,3,8	6.8	29.3446	-106	7567.11
Passeriformes	Remizidae	Auriparus flaviceps	yellow	black	yellow	no	female	adult	neck	30/4/1906	1906	42390	KBIN	yes	yes	no	2,3,8	6.8	29.3446	-106	7567.11
Passeriformes	Furnariidae	Automolus infuscatus	brown	yellow	brown	no	male	adult	belly	1967	1967	65091	KBIN	no	no	no	1	33.1	-3.31432	-62	6070.63
Passeriformes	Furnariidae	Automolus infuscatus	brown	yellow	brown	no	male	adult	neck	1967	1967	65091	KBIN	no	no	no	1	33.1	-3.31432	-62	6070.63
Passeriformes	Furnariidae	Automolus infuscatus	brown	yellow	brown	no	female	adult	belly	10/2/1988	1988	70679	KBIN	no	no	no	1	33.1	-3.31432	-62	6070.63
Passeriformes	Furnariidae	Automolus infuscatus	brown	yellow	brown	no	female	adult	neck	10/2/1988	1988	70679	KBIN	no	no	no	1	33.1	-3.31432	-62	6070.63
Accipitriformes	Accipitridae	Aviceda cuculoides	\	Yellow	white	no	female	adult	belly	5/1/1952	1952	1057	KMMA	yes	no	no	1.2	296	-4.02133	21	6437.06
Accipitriformes	Accipitridae	Aviceda cuculoides	\	Yellow	white	no	female	adult	neck	5/1/1952	1952	1057	KMMA	yes	no	no	1.2	296	-4.02133	21	6437.06
Accipitriformes	Accipitridae	Aviceda cuculoides	\	Yellow	white	no	male	adult	belly	17/10/1951	1951	61095	KMMA	yes	no	no	1.2	296	-4.02133	21	6437.06
Accipitriformes	Accipitridae	Aviceda cuculoides	\	Yellow	black	no	male	adult	neck	17/10/1951	1951	61095	KMMA	yes	no	no	1.2	296	-4.02133	21	6437.06
Caprimulgiformes	Trochilidae	Avocettula recurvirostris	white	yellow	white	no	male	adult	belly	?	?	1922.35.1076	NHM	yes	yes	no	1.2	4.3	-2.08703	-56	6573
Caprimulgiformes	Trochilidae	Avocettula recurvirostris	green	yellow	green	no	male	adult	neck	?	?	1922.35.1076	NHM	yes	yes	no	1.2	4.3	-2.08703	-56	6573
Anseriformes	Anatidae	Aythya valisineria	white	yellow	white	no	male	adult	belly	4/10/1853	1853	5301	KBIN	yes	yes	yes	5,9,12,13	1203	58.6648	-125	3066.67
Anseriformes	Anatidae	Aythya valisineria	\	yellow	brown	no	male	adult	neck	4/10/1853	1853	5301	KBIN	yes	yes	yes	5,9,12,13	1203	58.6648	-125	3066.67
Anseriformes	Anatidae	Aythya valisineria	brown	yellow	grey	no	female	adult	belly	25/7/1932	1932	5301	KBIN	yes	yes	yes	5,9,12,13	1203	58.6648	-125	3066.67
Anseriformes	Anatidae	Aythya valisineria	brown	red	brown	no	female	adult	neck	25/7/1932	1932	5301	KBIN	yes	yes	yes	5,9,12,13	1203	58.6648	-125	3066.67
Passeriformes	Paridae	Baeolophus wollweberi	grey	red	grey	no	female	adult	belly	27/3/1905	1905	43670	KBIN	no	no	no	1	11.7	25.1575	-105	7660.91
Passeriformes	Paridae	Baeolophus wollweberi	grey	yellow	black	no	female	adult	neck	27/3/1905	1905	43670	KBIN	no	no	no	1	11.7	25.1575	-105	7660.91
Passeriformes	Paridae	Baeolophus wollweberi	black	yellow	grey	no	male	adult	belly	26/3/1905	1905	43659	KBIN	no	no	no	1	11.7	25.1575	-105	7660.91
Passeriformes	Paridae	Baeolophus wollweberi	black	yellow	black	no	male	adult	neck	26/3/1905	1905	43659	KBIN	no	no	no	1	11.7	25.1575	-105	7660.91
Passeriformes	Pycnonotidae	Baeopogon indicator	yellow	yellow	yellow	no	male	adult	belly	18/6/1973	1973	75.6.A.75	KMMA	no	no	no	1	53	-0.070111	16	5972.06
Passeriformes	Pycnonotidae	Baeopogon indicator	yellow	yellow	yellow	yes	male	adult	neck	18/6/1973	1973	75.6.A.75	KMMA	no	no	no	1	53	-0.070111	16	5972.06
Passeriformes	Pycnonotidae	Baeopogon indicator	yellow	yellow	yellow	no	female	adult	belly	15/9/1910	1910	13022	KMMA	no	no	no	1	53	-0.070111	16	5972.06
Passeriformes	Pycnonotidae	Baeopogon indicator	yellow	yellow	yellow	yes	female	adult	neck	15/9/1910	1910	13022	KMMA	no	no	no	1	53	-0.070111	16	5972.06
Pelecaniformes	Balaenicipitidae	Balaeniceps rex	\	yellow	white	no	?	adult	belly	1911	1911	1776a	KMMA	no	no	Yes	5	5984	0.166774	31	6071.22
Pelecaniformes	Balaenicipitidae	Balaeniceps rex	\	yellow	grey	no	?	adult	neck	1911	1911	1776a	KMMA	no	no	Yes	5	5984	0.166774	31	6071.22
Gruiformes	Gruidae	Balearica regulorum	\	yellow	black	no	?	adult	belly	16/7/1937	1937	29492	KMMA	no	no	No	1,2,4,5	4000	-12.9426	30	7151.42
Gruiformes	Gruidae	Balearica regulorum	grey	yellow	grey	no	?	adult	neck	16/7/1937	1937	29492	KMMA	no	no	No	1,2,4,5	4000	-12.9426	30	7151.42
Galliformes	Phasianidae	Bambusicola thoracicus	brown	yellow	brown	no	male	adult	belly	29/12/1908	1908	52356	MCZ	yes	no	no	1,3,4	270.25	28.4394	113	7268.05
Galliformes	Phasianidae	Bambusicola thoracicus	brown	yellow	grey	no	male	adult	neck	29/12/1908	1908	52356	MCZ	yes	no	no	1,3,4	270.25	28.4394	113	7268.05
Galliformes	Phasianidae	Bambusicola thoracicus	brown	yellow	brown	no	female	adult	belly	2/1913	1959	132771	MCZ	yes	no	no	1,3,4	270.25	28.4394	113	7268.05
Galliformes	Phasianidae	Bambusicola thoracicus	brown	yellow	brown	no	female	adult	neck	2/1913	1959	132771	MCZ	yes	no	no	1,3,4	270.25	28.4394	113	7268.05
Passeriformes	Thraupidae	Bangsia arcaei	blue	yellow	yellow	no	?	adult	belly	?	?	98739	MCZ	No	No	No	1	39.9	9.45801	-83	7397.98
Passeriformes	Thraupidae	Bangsia arcaei	yellow	yellow	blue	no	?	adult	neck	?	?	98739	MCZ	No	No	No	1	39.9	9.45801	-83	7397.98
Psittaciformes	Psittaculidae	Barnardius zonarius	green	yellow	green	no	male	adult	belly	1976	1976	60287	KBIN	yes	yes	no	1,2,3,5	139.3	-27.567	133	6335.41
Psittaciformes	Psittaculidae	Barnardius zonarius	green	yellow	green	no	male	adult	neck	1976	1976	60287	KBIN	yes	yes	no	1,2,3,5	139.3	-27.567	133	6335.41
Psittaciformes	Psittaculidae	Barnardius zonarius	black	yellow	green	no	female	adult	belly	1976	1976	60286	KBIN	yes	yes	no	1,2,3,5	139.3	-27.567	133	6335.41
Psittaciformes	Psittaculidae	Barnardius zonarius	black	yellow	green	no	female	adult	neck	1976	1976	60286	KBIN	yes	yes	no	1,2,3,5	139.3	-27.567	133	6335.41
Charadriiformes	Scolopacidae	Bartramia longicauda	white	yellow	brown	no	female	adult	belly	6/4/1910	1910	44383	KBIN	no	no	Sometimes	4	161.07	49.7228	-106	4476.69
Charadriiformes	Scolopacidae	Bartramia longicauda	white	yellow	brown	no	female	adult	neck	6/4/1910	1910	44383	KBIN	no	no	Sometimes	4	161.07	49.7228	-106	4476.69
Charadriiformes	Scolopacidae	Bartramia longicauda	brown	yellow	brown	no	male	adult	belly	14/4/1910	1910	44384	KBIN	no	no	Sometimes	4	161.07	49.7228	-106	4476.69
Charadriiformes	Scolopacidae	Bartramia longicauda	brown	yellow	brown	no	male	adult	neck	14/4/1910	1910	44384	KBIN	no	no	Sometimes	4	161.07	49.7228	-106	4476.69
Coraciiformes	Momotidae	Baryphthengus martii	brown	yellow	white	no	male	adult	belly	1842	1842	4055	KBIN	yes	no	no	1	193	-6.23753	-69	5965.62
Coraciiformes	Momotidae	Baryphthengus martii	brown	yellow	white	no	male	adult	neck	1842	1842	4055	KBIN	yes	no	no	1	193	-6.23753	-69	5965.62
Passeriformes	Parulidae	Basileuterus belli	yellow	yellow	yellow	no	male	adult	belly	6/12/1929	1929	38791	KBIN	no	no	no	1	13	18.696	-98	7564.52
Passeriformes	Parulidae	Basileuterus belli	brown	yellow	brown	no	male	adult	neck	6/12/1929	1929	38791	KBIN	no	no	no	1	13	18.696	-98	7564.52
Passeriformes	Sturnidae	Basilornis celebensis	black	yellow	black	no	?	adult	belly	25/7/1932	1932	7470	KBIN	yes	no	no	1.2	132	-2.1513	121	6512.28
Passeriformes	Sturnidae	Basilornis celebensis	black	yellow	black	no	?	adult	neck	25/7/1932	1932	7470	KBIN	yes	no	no	1.2	132	-2.1513	121	6512.28
Passeriformes	Thamnophilidae	Batara cinerea	grey	yellow	grey	no	male	adult	belly	1841	1841	2060	KBIN	yes	yes	no	1,2,3,5	155	-25.6873	-52	6540.47
Passeriformes	Thamnophilidae	Batara cinerea	brown	yellow	grey	no	male	adult	neck	1841	1841	2060	KBIN	yes	yes	no	1,2,3,5	155	-25.6873	-52	6540.47
Passeriformes	Thamnophilidae	Batara cinerea	grey	yellow	grey	no	female	adult	belly	1841	1841	85	KBIN	yes	yes	no	1,2,3,5	155	-25.6873	-52	6540.47
Passeriformes	Thamnophilidae	Batara cinerea	brown	yellow	grey	no	female	adult	neck	1841	1841	85	KBIN	yes	yes	no	1,2,3,5	155	-25.6873	-52	6540.47
Passeriformes	Cisticolidae	Bathmocercus rufus	grey	yellow	grey	no	male	adult	belly	1/9/1948	1948	44165	KMMA	yes	yes	no	1	20	1.7745	19	5939.01
Passeriformes	Cisticolidae	Bathmocercus rufus	grey	yellow	brown	no	male	adult	neck	1/9/1948	1948	44165	KMMA	yes	yes	no	1	20	1.7745	19	5939.01
Passeriformes	Cisticolidae	Bathmocercus rufus	brown	yellow	grey	no	female	adult	belly	14/6/1954	1954	71778	KMMA	yes	yes	no	1	20	1.7745	19	5939.01
Passeriformes	Cisticolidae	Bathmocercus rufus	black	Yellow	black	no	female	adult	neck	14/6/1954	1954	71778	KMMA	yes	yes	no	1	20	1.7745	19	5939.01
Passeriformes	Platysteiridae	Batis diops	white	yellow	white	no	female	adult	belly	?	?	1661	KMMA	yes	no	no	1.3	15.5	-2.22358	29	6368.89
Passeriformes	Platysteiridae	Batis diops	white	yellow	black	no	female	adult	neck	?	?	1661	KMMA	yes	no	no	1.3	15.5	-2.22358	29	6368.89
Passeriformes	Platysteiridae	Batis diops	black	yellow	white	no	male	adult	belly	?	?	1663	KMMA	yes	no	no	1.3	15.5	-2.22358	29	6368.89
Passeriformes	Platysteiridae	Batis diops	black	yellow	black	no	male	adult	neck	?	?	1663	KMMA	yes	no	no	1.3	15.5	-2.22358	29	6368.89
Caprimulgiformes	Podargidae	Batrachostomus affinis	brown	yellow	brown	no	female	adult	belly	1862	1862	6899	KBIN	yes	yes	no	1.3	47	5.83621	108	6655.09
Caprimulgiformes	Podargidae	Batrachostomus affinis	brown	yellow	brown	no	female	adult	neck	1862	1862	6899	KBIN	yes	yes	no	1.3	47	5.83621	108	6655.09
Caprimulgiformes	Podargidae	Batrachostomus affinis	brown	yellow	brown	no	male	adult	belly	12/10/1881	1881	6899	KBIN	yes	yes	no	1.3	47	5.83621	108	6655.09
Caprimulgiformes	Podargidae	Batrachostomus affinis	brown	yellow	brown	no	male	adult	neck	12/10/1881	1881	6899	KBIN	yes	yes	no	1.3	47	5.83621	108	6655.09
Bucerotiformes	Bucerotidae	Berenicornis comatus	black	yellow	black	no	female	adult	belly	1929	1929	5868	KBIN	yes	yes	cooperative breeder	1	1470	1.69447	108	6406.35
Bucerotiformes	Bucerotidae	Berenicornis comatus	black	yellow	black	no	female	adult	neck	1929	1929	5868	KBIN	yes	yes	cooperative breeder	1	1470	1.69447	108	6406.35
Passeriformes	Furnariidae	Berlepschia rikeri	barred	yellow	barred	no	male	adult	belly	7/10/1928	1928	147504	MCZ	no	no	no	1,2,5	37	-4.33382	-58	6730.49
Passeriformes	Furnariidae	Berlepschia rikeri	barred	yellow	barred	no	male	adult	neck	7/10/1928	1928	147504	MCZ	no	no	no	1,2,5	37	-4.33382	-58	6730.49
Passeriformes	Furnariidae	Berlepschia rikeri	barred	yellow	barred	no	female	adult	belly	1932	1932	174472	MCZ	no	no	no	1,2,5	37	-4.33382	-58	6730.49
Passeriformes	Furnariidae	Berlepschia rikeri	barred	yellow	barred	no	female	adult	neck	1932	1932	174472	MCZ	no	no	no	1,2,5	37	-4.33382	-58	6730.49
Passeriformes	Bernieridae	Bernieria madagascariensis	yellow	yellow	yellow	no	male	adult	belly	2/10/1883	1883	8312	KBIN	yes	no	no	1	39	-18.4632	47	7065.06
Passeriformes	Bernieridae	Bernieria madagascariensis	yellow	yellow	brown	no	male	adult	neck	2/10/1883	1883	8312	KBIN	yes	no	no	1	39	-18.4632	47	7065.06
Passeriformes	Bernieridae	Bernieria madagascariensis	brown	yellow	yellow	no	female	adult	belly	2/10/1883	1883	8312	KBIN	yes	no	no	1	39	-18.4632	47	7065.06
Passeriformes	Bernieridae	Bernieria madagascariensis	brown	yellow	brown	no	female	adult	neck	2/10/1883	1883	8312	KBIN	yes	no	no	1	39	-18.4632	47	7065.06
Passeriformes	Vangidae	Bias musicus	brown	yellow	brown	no	female	adult	belly	24/6/1954	1954	72586	KMMA	yes	yes	no	1	21.9	-2.51984	20	6278
Passeriformes	Vangidae	Bias musicus	white	yellow	brown	no	female	adult	neck	24/6/1954	1954	72586	KMMA	yes	yes	no	1	21.9	-2.51984	20	6278
Passeriformes	Vangidae	Bias musicus	brown	yellow	white	no	male	adult	belly	?	?	20584	KMMA	yes	yes	no	1	21.9	-2.51984	20	6278
Passeriformes	Vangidae	Bias musicus	black	yellow	black	no	male	adult	neck	?	?	20584	KMMA	yes	yes	no	1	21.9	-2.51984	20	6278
Passeriformes	Thamnophilidae	Biatas nigropectus	brown	yellow	brown	no	male	adult	belly	25/7/1947	1947	3872	KBIN	yes	yes	no	1	?	-23.7373	-47	6521.49
Passeriformes	Thamnophilidae	Biatas nigropectus	black	yellow	black	no	male	adult	neck	25/7/1947	1947	3872	KBIN	yes	yes	no	1	?	-23.7373	-47	6521.49
Anseriformes	Anatidae	Biziura lobata	brown	yellow	brown	no	male	adult	belly	2/12/1869	1869	2518	KBIN	yes	no	no	5,9,13	1974.5	-34.1746	142	5274.27
Anseriformes	Anatidae	Biziura lobata	black	yellow	black	no	male	adult	neck	2/12/1869	1869	2518	KBIN	yes	no	no	5,9,13	1974.5	-34.1746	142	5274.27
Passeriformes	Pycnonotidae	Bleda syndactylus	yellow	yellow	yellow	no	male	adult	belly	1977-10-02	1977	78.18.A.27	KMMA	no	no	no	1.3	57	-0.250071	17	6064.77
Passeriformes	Pycnonotidae	Bleda syndactylus	yellow	yellow	brown	no	male	adult	neck	1977-10-02	1977	78.18.A.27	KMMA	no	no	no	1.3	57	-0.250071	17	6064.77
Passeriformes	Pycnonotidae	Bleda syndactylus	brown	yellow	yellow	no	female	adult	belly	26/2/1955	1955	76055	KMMA	no	no	no	1.3	57	-0.250071	17	6064.77
Passeriformes	Pycnonotidae	Bleda syndactylus	brown	yellow	brown	no	female	adult	neck	26/2/1955	1955	76055	KMMA	no	no	no	1.3	57	-0.250071	17	6064.77
Piciformes	Picidae	Blythipicus pyrrhotis	brown	yellow	brown	no	male	adult	belly	8/1/1939	1939	267125	MCZ	yes	yes	no	1	170	23.5455	104	7323.43
Piciformes	Picidae	Blythipicus pyrrhotis	brown	yellow	brown	no	male	adult	neck	8/1/1939	1939	267125	MCZ	yes	yes	no	1	170	23.5455	104	7323.43
Piciformes	Picidae	Blythipicus pyrrhotis	brown	black	brown	yes	male	adult	neck	8/1/1939	1939	267125	MCZ	yes	yes	no	1	170	23.5455	104	7323.43
Piciformes	Picidae	Blythipicus pyrrhotis	brown	yellow	brown	no	female	adult	belly	27/1/1939	1939	267126	MCZ	yes	yes	no	1	170	23.5455	104	7323.43
Piciformes	Picidae	Blythipicus pyrrhotis	brown	yellow	brown	no	female	adult	neck	27/1/1939	1939	267126	MCZ	yes	yes	no	1	170	23.5455	104	7323.43
Piciformes	Picidae	Blythipicus pyrrhotis	brown	black	brown	yes	female	adult	neck	27/1/1939	1939	267126	MCZ	yes	yes	no	1	170	23.5455	104	7323.43
Apodiformes	Trochilidae	Boissonneaua jardini	blue	yellow	black	no	male	adult	belly	8/6/1912	1912	54866	KBIN	no	no	no	1.3	8.5	2.89858	-77	5538.59
Apodiformes	Trochilidae	Boissonneaua jardini	black	yellow	black	no	male	adult	neck	8/6/1912	1912	54866	KBIN	no	no	no	1.3	8.5	2.89858	-77	5538.59
Psittaciformes	Psittaculidae	Bolbopsittacus lunulatus	green	yellow	green	no	male	adult	belly	1847	1847	5768	KBIN	yes	yes	no	1	67	12.0594	123	7176.47
Psittaciformes	Psittaculidae	Bolbopsittacus lunulatus	green	yellow	green	no	male	adult	neck	1847	1847	5768	KBIN	yes	yes	no	1	67	12.0594	123	7176.47
Psittaciformes	Psittaculidae	Bolbopsittacus lunulatus	green	yellow	green	no	female	adult	belly	1847	1847	5771	KBIN	yes	yes	no	1	67	12.0594	123	7176.47
Psittaciformes	Psittaculidae	Bolbopsittacus lunulatus	green	yellow	green	no	female	adult	neck	1847	1847	5771	KBIN	yes	yes	no	1	67	12.0594	123	7176.47
Psittaciformes	Psittacidae	Bolborhynchus lineola	green	yellow	green	no	?	adult	belly	1855	1855	5773	KBIN	yes	yes	no	1.3	56.2	9.39488	-85	7228.91
Psittaciformes	Psittacidae	Bolborhynchus lineola	green	yellow	green	no	?	adult	neck	1855	1855	5773	KBIN	yes	yes	no	1.3	56.2	9.39488	-85	7228.91
Passeriformes	Meliphagidae	Bolemoreus frenatus	grey	yellow	grey	no	male	adult	belly	16/10/1921	1921	200466	AMNH	yes	no	no	1	30	-17.776	146	6461.46
Passeriformes	Meliphagidae	Bolemoreus frenatus	brown	yellow	brown	no	male	adult	neck	16/10/1921	1921	200466	AMNH	yes	no	no	1	30	-17.776	146	6461.46
Passeriformes	Bombycillidae	Bombycilla garrulus	brown	yellow	brown	no	male	adult	belly	9/12/1903	1903	6777	KBIN	yes	yes	no	1	57.65	61.8644	24	4716.88
Passeriformes	Bombycillidae	Bombycilla garrulus	brown	yellow	brown	no	male	adult	neck	9/12/1903	1903	6777	KBIN	yes	yes	no	1	57.65	61.8644	24	4716.88
Passeriformes	Bombycillidae	Bombycilla garrulus	brown	yellow	brown	no	female	adult	belly	10/3/1949	1949	18364	KBIN	yes	yes	no	1	57.65	61.8644	24	4716.88
Passeriformes	Bombycillidae	Bombycilla garrulus	brown	yellow	brown	no	female	adult	neck	10/3/1949	1949	18364	KBIN	yes	yes	no	1	57.65	61.8644	24	4716.88
Galliformes	Phasianidae	Bonasa umbellus	barred	yellow	barred	no	female	adult	belly	22/12/1878	1876	1797	KBIN	yes	yes	no	1	545.83	54.8137	-109	3664.59
Galliformes	Phasianidae	Bonasa umbellus	barred	yellow	brown	no	female	adult	neck	22/12/1878	1876	1797	KBIN	yes	yes	no	1	545.83	54.8137	-109	3664.59
Galliformes	Phasianidae	Bonasa umbellus	brown	yellow	barred	no	male	adult	belly	28/12/1876	1876	1797	KBIN	yes	yes	no	1	545.83	54.8137	-109	3664.59
Galliformes	Phasianidae	Bonasa umbellus	brown	yellow	brown	no	male	adult	neck	28/12/1876	1876	1797	KBIN	yes	yes	no	1	545.83	54.8137	-109	3664.59
Pelecaniformes	Threskiornithidae	Bostrychia hagedash	brown	yellow	brown	no	male	adult	belly	1953-05-12	1953	77183	KBIN	no	no	No	1,2,4,5	1238	-1.54859	21	6233.68
Pelecaniformes	Threskiornithidae	Bostrychia hagedash	brown	yellow	brown	no	male	adult	neck	1953-05-12	1953	77183	KBIN	no	no	No	1,2,4,5	1238	-1.54859	21	6233.68
Pelecaniformes	Threskiornithidae	Bostrychia hagedash	brown	yellow	brown	no	female	adult	belly	29/1/1938	1938	20552	KBIN	no	no	No	1,2,4,5	1238	-1.54859	21	6233.68
Pelecaniformes	Threskiornithidae	Bostrychia hagedash	brown	yellow	brown	no	female	adult	neck	29/1/1938	1938	20552	KBIN	no	no	No	1,2,4,5	1238	-1.54859	21	6233.68
Pelecaniformes	Ardeidae	Botaurus stellaris	brown	yellow	brown	no	female	adult	belly	1937-03-15	1937	11165	KBIN	yes	yes	No	5	2060	50.952	78	3926.88
Pelecaniformes	Ardeidae	Botaurus stellaris	brown	yellow	brown	no	female	adult	neck	1937-03-15	1937	11165	KBIN	yes	yes	No	5	2060	50.952	78	3926.88
Pelecaniformes	Ardeidae	Botaurus stellaris	brown	yellow	brown	no	male	adult	belly	22/1/1933	1933	10485	KBIN	yes	yes	No	5	2060	50.952	78	3926.88
Pelecaniformes	Ardeidae	Botaurus stellaris	brown	yellow	brown	no	male	adult	neck	22/1/1933	1933	10485	KBIN	yes	yes	No	5	2060	50.952	78	3926.88
Passeriformes	Ploceidae	Brachycope anomala	brown	yellow	brown	no	female	adult	belly	3/1/1921	1921	11251	KMMA	yes	yes	no	1	30	0.934854	21	5806.69
Passeriformes	Ploceidae	Brachycope anomala	brown	yellow	brown	no	female	adult	neck	3/1/1921	1921	11251	KMMA	yes	yes	no	1	30	0.934854	21	5806.69
Passeriformes	Ploceidae	Brachycope anomala	brown	yellow	brown	no	male	adult	belly	5/1/1921	1921	11252	KMMA	yes	yes	no	1	30	0.934854	21	5806.69
Passeriformes	Ploceidae	Brachycope anomala	yellow	yellow	yellow	no	male	adult	neck	5/1/1921	1921	11252	KMMA	yes	yes	no	1	30	0.934854	21	5806.69
Galbuliformes	Galbulidae	Brachygalba lugubris	white	yellow	white	no	?	adult	belly	31/12/1856	1856	5173	KBIN	no	no	no	1,2,3,5	15.9	-5.14296	-59	6602.87
Galbuliformes	Galbulidae	Brachygalba lugubris	brown	yellow	brown	no	?	adult	neck	31/12/1856	1856	5173	KBIN	no	no	no	1,2,3,5	15.9	-5.14296	-59	6602.87
Coraciiformes	Brachypteraciidae	Brachypteracias squamiger	brown	yellow	brown	no	female	adult	belly	2/8/1883	1883	8305	KBIN	yes	no	no	1	165	-17.7032	49	7009.72
Coraciiformes	Brachypteraciidae	Brachypteracias squamiger	brown	yellow	brown	no	female	adult	neck	2/8/1883	1883	8305	KBIN	yes	no	no	1	165	-17.7032	49	7009.72
Coraciiformes	Brachypteraciidae	Brachypteracias squamiger	brown	yellow	yellow	no	male	adult	belly	1883	1883	8305	KBIN	yes	no	no	1	165	-17.7032	49	7009.72
Coraciiformes	Brachypteraciidae	Brachypteracias squamiger	brown	yellow	brown	no	male	adult	neck	1883	1883	8305	KBIN	yes	no	no	1	165	-17.7032	49	7009.72
Passeriformes	Muscicapidae	Brachypteryx leucophris	white	yellow	white	no	?	adult	belly	23/7/1847	1847	7771	KBIN	yes	yes	no	1	12.5	21.911	103	7269.25
Passeriformes	Muscicapidae	Brachypteryx leucophris	brown	yellow	brown	no	?	adult	neck	23/7/1847	1847	7771	KBIN	yes	yes	no	1	12.5	21.911	103	7269.25
Charadriiformes	Alcidae	Brachyramphus marmoratus	barred	yellow	barred	no	male	adult	belly	16/5/1899	1899	180171	MCZ	no	no	no	1,5,9,10,13	220	55.8462	-175	3626.75
Charadriiformes	Alcidae	Brachyramphus marmoratus	barred	black	brown	no	male	adult	neck	16/5/1899	1899	180171	MCZ	no	no	no	1,5,9,10,13	220	55.8462	-175	3626.75
Charadriiformes	Alcidae	Brachyramphus marmoratus	brown	yellow	barred	no	female	adult	belly	25/5/1899	1899	180173	MCZ	no	no	no	1,5,9,10,13	220	55.8462	-175	3626.75
Charadriiformes	Alcidae	Brachyramphus marmoratus	brown	black	brown	no	female	adult	neck	25/5/1899	1899	180173	MCZ	no	no	no	1,5,9,10,13	220	55.8462	-175	3626.75
Passeriformes	Muscicapidae	Bradornis microrhynchus	grey	yellow	grey	no	female	adult	belly	5/5/1943	1943	98585	KMMA	yes	yes	no	2.3	24	2.8526	40	7260.12
Passeriformes	Muscicapidae	Bradornis microrhynchus	grey	yellow	brown	no	female	adult	neck	5/5/1943	1943	98585	KMMA	yes	yes	no	2.3	24	2.8526	40	7260.12
Passeriformes	Muscicapidae	Bradornis microrhynchus	brown	yellow	grey	no	male	adult	belly	10/4/1936	1936	28614	KMMA	yes	yes	no	2.3	24	2.8526	40	7260.12
Passeriformes	Muscicapidae	Bradornis microrhynchus	brown	yellow	brown	no	male	adult	neck	10/4/1936	1936	28614	KMMA	yes	yes	no	2.3	24	2.8526	40	7260.12
Passeriformes	Locustellidae	Bradypterus brunneus	brown	yellow	brown	no	male	adult	belly	8/1923	2124	50613	KMMA	no	no	no	1	21	-18.0466	49	7049.81
Passeriformes	Locustellidae	Bradypterus brunneus	brown	yellow	brown	no	male	adult	neck	8/1923	2124	50613	KMMA	no	no	no	1	21	-18.0466	49	7049.81
Passeriformes	Locustellidae	Bradypterus brunneus	brown	yellow	brown	no	female	adult	belly	10/1924	2179	50611	KMMA	no	no	no	1	21	-18.0466	49	7049.81
Passeriformes	Locustellidae	Bradypterus brunneus	brown	yellow	brown	no	female	adult	neck	10/1924	2179	50611	KMMA	no	no	no	1	21	-18.0466	49	7049.81
Anseriformes	Anatidae	Branta bernicla	grey	yellow	grey	no	male	adult	belly	28/1/1940	1940	14739	KBIN	no	no	yes	4.12	1279.25	73.1628	-101	4848.14
Anseriformes	Anatidae	Branta bernicla	grey	yellow	black	no	male	adult	neck	28/1/1940	1940	14739	KBIN	no	no	yes	4.12	1279.25	73.1628	-101	4848.14
Anseriformes	Anatidae	Branta bernicla	black	yellow	grey	no	female	adult	belly	8/1/1939	1939	14743	KBIN	no	no	yes	4.12	1279.25	73.1628	-101	4848.14
Anseriformes	Anatidae	Branta bernicla	black	yellow	black	no	female	adult	neck	8/1/1939	1939	14743	KBIN	no	no	yes	4.12	1279.25	73.1628	-101	4848.14
Psittaciformes	Psittacidae	Brotogeris jugularis	green	yellow	green	no	male	adult	belly	6/6/1952	1952	46073	KBIN	no	no	no	1.2	63.25	9.32212	-75	5941.59
Psittaciformes	Psittacidae	Brotogeris jugularis	green	yellow	green	no	male	adult	neck	6/6/1952	1952	46073	KBIN	no	no	no	1.2	63.25	9.32212	-75	5941.59
Passeriformes	Ploceidae	Bubalornis albirostris	black	yellow	brown	no	female	adult	belly	1/1918	1932	96694	KMMA	yes	no	yes	2.3	61.9	12.315	10	6935.95
Passeriformes	Ploceidae	Bubalornis albirostris	black	yellow	brown	no	female	adult	neck	1/1918	1932	96694	KMMA	yes	no	yes	2.3	61.9	12.315	10	6935.95
Passeriformes	Ploceidae	Bubalornis albirostris	black	yellow	black	no	male	adult	belly	11/5/1950	1950	96691	KMMA	yes	no	yes	2.3	61.9	12.315	10	6935.95
Passeriformes	Ploceidae	Bubalornis albirostris	black	yellow	black	no	male	adult	neck	11/5/1950	1950	96691	KMMA	yes	no	yes	2.3	61.9	12.315	10	6935.95
Strigiformes	Strigidae	Bubo shelleyi	barred	yellow	barred	no	female	adult	belly	1959	1959	120966	KMMA	no	no	No	1	1257	2.28438	15	5598.45
Strigiformes	Strigidae	Bubo shelleyi	brown	yellow	brown	no	female	adult	neck	1959	1959	120966	KMMA	no	no	No	1	1257	2.28438	15	5598.45
Pelecaniformes	Ardeidae	Bubulcus ibis	white	yellow	white	no	female	adult	belly	1939-11-30	1939	12324	KBIN	yes	yes	Yes	1,4,5	366	4.10879	0	6733.77
Pelecaniformes	Ardeidae	Bubulcus ibis	white	black	white	no	female	adult	neck	1939-11-30	1939	12324	KBIN	yes	yes	Yes	1,4,5	366	4.10879	0	6733.77
Pelecaniformes	Ardeidae	Bubulcus ibis	white	yellow	white	no	male	adult	belly	7/5/1939	1939	12323	KBIN	yes	yes	Yes	1,4,5	366	4.10879	0	6733.77
Pelecaniformes	Ardeidae	Bubulcus ibis	white	black	white	no	male	adult	neck	7/5/1939	1939	12323	KBIN	yes	yes	Yes	1,4,5	366	4.10879	0	6733.77
Passeriformes	Fringillidae	Bucanetes githagineus	brown	yellow	brown	no	male	adult	belly	25/7/1932	1932	8120	KBIN	yes	yes	yes	4.8	25	30.4927	33	6750.23
Passeriformes	Fringillidae	Bucanetes githagineus	brown	yellow	brown	no	male	adult	neck	25/7/1932	1932	8120	KBIN	yes	yes	yes	4.8	25	30.4927	33	6750.23
Passeriformes	Fringillidae	Bucanetes githagineus	brown	yellow	brown	no	female	adult	belly	25/7/1932	1932	8120	KBIN	yes	yes	yes	4.8	25	30.4927	33	6750.23
Passeriformes	Fringillidae	Bucanetes githagineus	brown	yellow	brown	no	female	adult	neck	25/7/1932	1932	8120	KBIN	yes	yes	yes	4.8	25	30.4927	33	6750.23
Piciformes	Lybiidae	Buccanodon duchaillui	yellow	yellow	yellow	no	male	adult	belly	?	?	61982	KMMA	no	no	no	1	109	1.17581	17	5947.73
Piciformes	Lybiidae	Buccanodon duchaillui	yellow	yellow	black	no	male	adult	neck	?	?	61982	KMMA	no	no	no	1	109	1.17581	17	5947.73
Piciformes	Lybiidae	Buccanodon duchaillui	black	yellow	yellow	no	female	adult	belly	31/8/1925	1925	15187	KMMA	no	no	no	1	109	1.17581	17	5947.73
Piciformes	Lybiidae	Buccanodon duchaillui	black	yellow	black	no	female	adult	neck	31/8/1925	1925	15187	KMMA	no	no	no	1	109	1.17581	17	5947.73
Galbuliformes	Bucconidae	Bucco tamatia	white	yellow	white	no	male	adult	belly	25/5/1952	1952	46295	KBIN	no	no	no	1,2,5	42	-2.5917	-62	6054.12
Galbuliformes	Bucconidae	Bucco tamatia	brown	yellow	brown	no	male	adult	neck	25/5/1952	1952	46295	KBIN	no	no	no	1,2,5	42	-2.5917	-62	6054.12
Anseriformes	Anatidae	Bucephala clangula	white	red	white	no	female	adult	belly	28/7/1847	1847	5299	KBIN	yes	yes	no	1,5,9	938.5	59.8881	34	3376.88
Anseriformes	Anatidae	Bucephala clangula	white	yellow	brown	no	female	adult	neck	28/7/1847	1847	5299	KBIN	yes	yes	no	1,5,9	938.5	59.8881	34	3376.88
Anseriformes	Anatidae	Bucephala clangula	brown	yellow	white	no	male	adult	belly	1841	1841	5292	KBIN	yes	yes	no	1,5,9	938.5	59.8881	34	3376.88
Anseriformes	Anatidae	Bucephala clangula	black	yellow	black	no	male	adult	neck	1841	1841	5292	KBIN	yes	yes	no	1,5,9	938.5	59.8881	34	3376.88
Bucerotiformes	Bucerotidae	Buceros bicornis	\	yellow	black	no	female	adult	belly	1841	1841	539	KBIN	yes	no (except eye)	no	1	2798.5	15.9983	98	7382.25
Bucerotiformes	Bucerotidae	Buceros bicornis	\	red	white	no	female	adult	neck	1841	1841	539	KBIN	yes	no (except eye)	no	1	2798.5	15.9983	98	7382.25
Bucerotiformes	Bucerotidae	Buceros bicornis	white	yellow	black	no	male	adult	belly	1929	1929	5885	KBIN	yes	no (except eye)	no	1	2798.5	15.9983	98	7382.25
Bucerotiformes	Bucerotidae	Buceros bicornis	white	red	white	no	male	adult	neck	1929	1929	5885	KBIN	yes	no (except eye)	no	1	2798.5	15.9983	98	7382.25
Bucerotiformes	Bucorvidae	Bucorvus leadbeateri	black	Yellow	black	no	female	adult	belly	8/2/1914	1914	6649	KMMA	yes	yes	no	1,2,3,4,5	4000	9.57559	14	6371.7
Bucerotiformes	Bucorvidae	Bucorvus leadbeateri	black	Yellow	black	no	female	adult	neck	8/2/1914	1914	6649	KMMA	yes	yes	no	1,2,3,4,5	4000	9.57559	14	6371.7
Bucerotiformes	Bucorvidae	Bucorvus leadbeateri	black	Yellow	black	no	male	adult	belly	8/2/1914	1914	6650	KMMA	yes	yes	no	1,2,3,4,5	4000	9.57559	14	6371.7
Bucerotiformes	Bucorvidae	Bucorvus leadbeateri	black	Yellow	black	no	male	adult	neck	8/2/1914	1914	6650	KMMA	yes	yes	no	1,2,3,4,5	4000	9.57559	14	6371.7
Passeriformes	Locustellidae	Buettikoferella bivitattus	brown	yellow	brown	no	male	adult	belly	?	?	149513	MCZ	no	no	No	1.3	30	-9.25929	125	6192.75
Passeriformes	Locustellidae	Buettikoferella bivitattus	brown	yellow	brown	no	male	adult	neck	?	?	149513	MCZ	no	no	No	1.3	30	-9.25929	125	6192.75
Passeriformes	Locustellidae	Buettikoferella bivitattus	brown	yellow	brown	no	female	adult	belly	?	?	149512	MCZ	no	no	No	1.3	30	-9.25929	125	6192.75
Passeriformes	Locustellidae	Buettikoferella bivitattus	brown	yellow	brown	no	female	adult	neck	?	?	149512	MCZ	no	no	No	1.3	30	-9.25929	125	6192.75
Gruiformes	Gruidae	Bugeranus carunculatus	white	yellow	white	no	female	adult	belly	1953	1953	68469	KMMA	no	no	No	4.5	8500	-14.5007	29	7263.04
Gruiformes	Gruidae	Bugeranus carunculatus	white	black	white	no	female	adult	neck	1953	1953	68469	KMMA	no	no	No	4.5	8500	-14.5007	29	7263.04
Procellariiformes	Procellariidae	Bulweria bulwerii	brown	yellow	brown	no	male	adult	belly	?	?	?	KBIN	no	no	yes	9,10,12,13	99	13.8362	-156	7001.5
Procellariiformes	Procellariidae	Bulweria bulwerii	black	yellow	black	no	male	adult	neck	?	?	?	KBIN	no	no	yes	9,10,12,13	99	13.8362	-156	7001.5
Passeriformes	Buphagidae	Buphagus africanus	brown	yellow	brown	no	male	adult	belly	17/2/1934	1934	33642	KMMA	no	no	co-operative breeding	1,2,5	71	6.19554	11	5972.87
Passeriformes	Buphagidae	Buphagus africanus	brown	yellow	brown	no	female	adult	neck	17/2/1934	1934	33642	KMMA	no	no	co-operative breeding	1,2,5	71	6.19554	11	5972.87
Passeriformes	Buphagidae	Buphagus africanus	brown	yellow	brown	no	female	adult	belly	17/2/1934	1934	33643	KMMA	no	no	co-operative breeding	1,2,5	71	6.19554	11	5972.87
Passeriformes	Buphagidae	Buphagus africanus	brown	yellow	brown	no	female	adult	neck	17/2/1934	1934	33643	KMMA	no	no	co-operative breeding	1,2,5	71	6.19554	11	5972.87
Charadriiformes	Burhinidae	Burhinus senegalensis	white	yellow	white	no	female	adult	belly	12/2/1940	1940	38865	KMMA	no	no	yes	1,2,3,4,5	362	10.4007	17	6782.83
Charadriiformes	Burhinidae	Burhinus senegalensis	white	Yellow	brown	no	female	adult	neck	12/2/1940	1940	38865	KMMA	no	no	yes	1,2,3,4,5	362	10.4007	17	6782.83
Charadriiformes	Burhinidae	Burhinus senegalensis	brown	Yellow	white	no	male	adult	belly	28/10/1956	1956	85673	KMMA	no	no	yes	1,2,3,4,5	362	10.4007	17	6782.83
Charadriiformes	Burhinidae	Burhinus senegalensis	brown	Yellow	brown	no	male	adult	neck	28/10/1956	1956	85673	KMMA	no	no	yes	1,2,3,4,5	362	10.4007	17	6782.83
Accipitriformes	Accipitridae	Busarellus nigricollis	brown	yellow	brown	no	male	adult	belly	1845	1845	173	KBIN	yes	no	no	1.5	785	-8.20072	-59	6896.42
Accipitriformes	Accipitridae	Busarellus nigricollis	brown	yellow	brown	no	male	adult	neck	1845	1845	173	KBIN	yes	no	no	1.5	785	-8.20072	-59	6896.42
Accipitriformes	Accipitridae	Busarellus nigricollis	brown	yellow	brown	no	female	adult	belly	15/6/1850	1850	4754	KBIN	yes	no	no	1.5	785	-8.20072	-59	6896.42
Accipitriformes	Accipitridae	Busarellus nigricollis	brown	yellow	brown	no	female	adult	neck	15/6/1850	1850	4754	KBIN	yes	no	no	1.5	785	-8.20072	-59	6896.42
Accipitriformes	Accipitridae	Butastur rufipennis	brown	Yellow	brown	no	male	adult	belly	3/3/1976	1976	76.14.A.1075	KMMA	no	no	no	1,2,3,4,5	408	12.6698	12	7142.23
Accipitriformes	Accipitridae	Butastur rufipennis	brown	Yellow	brown	no	male	adult	neck	3/3/1976	1976	76.14.A.1075	KMMA	no	no	no	1,2,3,4,5	408	12.6698	12	7142.23
Accipitriformes	Accipitridae	Butastur rufipennis	brown	Yellow	brown	no	female	adult	belly	2/1/1939	1939	265389	KMMA	no	no	no	1,2,3,4,5	408	12.6698	12	7142.23
Accipitriformes	Accipitridae	Butastur rufipennis	brown	Yellow	brown	no	female	adult	neck	2/1/1939	1939	265389	KMMA	no	no	no	1,2,3,4,5	408	12.6698	12	7142.23
Accipitriformes	Accipitridae	Buteo brachypterus	white	Yellow	white	no	male	adult	belly	8/1931	1931	50556	KMMA	no	no	no	1,2,3,6	680	-19.4776	47	7127.86
Accipitriformes	Accipitridae	Buteo brachypterus	white	Yellow	brown	no	male	adult	neck	8/1931	1931	50556	KMMA	no	no	no	1,2,3,6	680	-19.4776	47	7127.86
Accipitriformes	Accipitridae	Buteo brachypterus	brown	Yellow	yellow	no	female	adult	belly	28/11/1956	1956	95590	KMMA	no	no	no	1,2,3,6	680	-19.4776	47	7127.86
Accipitriformes	Accipitridae	Buteo brachypterus	brown	Yellow	brown	no	female	adult	neck	28/11/1956	1956	95590	KMMA	no	no	no	1,2,3,6	680	-19.4776	47	7127.86
Accipitriformes	Accipitridae	Buteogallus lacernulatus	white	yellow	white	no	male	adult	belly	13/5/1852	1852	4949	KBIN	no	no	no	1.2	1200	-22.242	-45	6671.68
Accipitriformes	Accipitridae	Buteogallus lacernulatus	white	yellow	grey	no	male	adult	neck	13/5/1852	1852	4949	KBIN	no	no	no	1.2	1200	-22.242	-45	6671.68
Accipitriformes	Accipitridae	Buteogallus lacernulatus	white	yellow	white	no	female	adult	belly	13/5/1852	1852	4950	KBIN	no	no	no	1.2	1200	-22.242	-45	6671.68
Accipitriformes	Accipitridae	Buteogallus lacernulatus	white	yellow	grey	no	female	adult	neck	13/5/1852	1852	4950	KBIN	no	no	no	1.2	1200	-22.242	-45	6671.68
Passeriformes	Thraupidae	Buthraupis montana	yellow	yellow	yellow	no	male	adult	belly	9/4/1874	1874	7194	KBIN	no	no	no	1	116	-3.05216	-75	5257.98
Passeriformes	Thraupidae	Buthraupis montana	yellow	yellow	black	no	male	adult	neck	9/4/1874	1874	7194	KBIN	no	no	no	1	116	-3.05216	-75	5257.98
Passeriformes	Thraupidae	Buthraupis montana	black	yellow	yellow	no	female	adult	belly	1845	1845	7194	KBIN	no	no	no	1	116	-3.05216	-75	5257.98
Passeriformes	Thraupidae	Buthraupis montana	black	yellow	black	no	female	adult	neck	1845	1845	7194	KBIN	no	no	no	1	116	-3.05216	-75	5257.98
Pelecaniformes	Ardeidae	Butorides striatus	grey	yellow	grey	no	female	adult	belly	1955-12-24	1955	934	KBIN	yes	yes	Yes	1,5,12	184	1.33548	23	5808.59
Pelecaniformes	Ardeidae	Butorides striatus	grey	yellow	grey	no	female	adult	neck	1955-12-24	1955	934	KBIN	yes	yes	Yes	1,5,12	184	1.33548	23	5808.59
Pelecaniformes	Ardeidae	Butorides striatus	grey	yellow	grey	no	male	adult	belly	6/1939	2069	12329	KBIN	yes	yes	Yes	1,5,12	184	1.33548	23	5808.59
Pelecaniformes	Ardeidae	Butorides striatus	grey	yellow	grey	no	male	adult	neck	6/1939	2069	12329	KBIN	yes	yes	Yes	1,5,12	184	1.33548	23	5808.59
Bucerotiformes	Bucerotidae	Bycanistes fistulator	white	yellow	white	no	male	adult	belly	14/1/1921	1921	12080	KMMA	yes	yes	No	1	710	1.93303	13	5950.2
Bucerotiformes	Bucerotidae	Bycanistes fistulator	white	yellow	black	no	male	adult	neck	14/1/1921	1921	12080	KMMA	yes	yes	No	1	710	1.93303	13	5950.2
Bucerotiformes	Bucerotidae	Bycanistes fistulator	black	yellow	white	no	male	adult	belly	18/2/1953	1953	65609	KMMA	yes	yes	No	1	710	1.93303	13	5950.2
Bucerotiformes	Bucerotidae	Bycanistes fistulator	black	yellow	black	no	male	adult	neck	18/2/1953	1953	65609	KMMA	yes	yes	No	1	710	1.93303	13	5950.2
Psittaciformes	Cacatuidae	Cacatua sulphurea	white	yellow	white	no	male	adult	belly	10/2/1929	1929	53602	KBIN	no	no	no	1.3	304	-4.23466	121	6334.74
Psittaciformes	Cacatuidae	Cacatua sulphurea	white	yellow	white	no	male	adult	neck	10/2/1929	1929	53602	KBIN	no	no	no	1.3	304	-4.23466	121	6334.74
Psittaciformes	Cacatuidae	Cacatua sulphurea	white	yellow	white	no	female	adult	belly	4/4/1878	1878	5671	KBIN	no	no	no	1.3	304	-4.23466	121	6334.74
Psittaciformes	Cacatuidae	Cacatua sulphurea	white	yellow	white	no	female	adult	neck	4/4/1878	1878	5671	KBIN	no	no	no	1.3	304	-4.23466	121	6334.74
Passeriformes	Icteridae	Cacicus cela	black	yellow	black	no	male	adult	belly	1845	1845	7132	KBIN	yes	yes	yes	1.2	87.45	-4.22353	-62	6594.62
Passeriformes	Icteridae	Cacicus cela	black	yellow	black	no	male	adult	neck	1845	1845	7132	KBIN	yes	yes	yes	1.2	87.45	-4.22353	-62	6594.62
Passeriformes	Icteridae	Cacicus cela	black	yellow	black	no	female	adult	belly	1845	1845	7132	KBIN	yes	yes	yes	1.2	87.45	-4.22353	-62	6594.62
Passeriformes	Icteridae	Cacicus cela	black	yellow	black	no	female	adult	neck	1845	1845	7132	KBIN	yes	yes	yes	1.2	87.45	-4.22353	-62	6594.62
Cuculiformes	Cuculidae	Cacomantis variolosus	brown	yellow	brown	no	?	adult	belly	5/12/1882	1882	6746	KBIN	yes	yes	no	1.3	35.93	-16.0488	141	6572.71
Cuculiformes	Cuculidae	Cacomantis variolosus	brown	yellow	brown	no	?	adult	neck	5/12/1882	1882	6746	KBIN	yes	yes	no	1.3	35.93	-16.0488	141	6572.71
Anseriformes	Anatidae	Cairina moschata	\	yellow	brown	no	female	adult	belly	14/11/1938	1938	15732	KBIN	yes	no	no	1.5	2625	-7.59933	-61	6742.92
Anseriformes	Anatidae	Cairina moschata	\	yellow	brown	no	female	adult	neck	14/11/1938	1938	15732	KBIN	yes	no	no	1.5	2625	-7.59933	-61	6742.92
Anseriformes	Anatidae	Cairina moschata	\	yellow	brown	no	male	adult	belly	14/3/1936	1936	15730	KBIN	yes	no	no	1.5	2625	-7.59933	-61	6742.92
Anseriformes	Anatidae	Cairina moschata	\	yellow	green	no	male	adult	neck	14/3/1936	1936	15730	KBIN	yes	no	no	1.5	2625	-7.59933	-61	6742.92
Passeriformes	Acanthizidae	Calamanthus fuliginosus	brown	yellow	brown	no	?	adult	belly	1845	1845	3404	KBIN	yes	yes	no	1,3,5,12,13	13	-38.9805	146	4358.88
Passeriformes	Acanthizidae	Calamanthus fuliginosus	brown	black	brown	no	?	adult	neck	1845	1845	3404	KBIN	yes	yes	no	1,3,5,12,13	13	-38.9805	146	4358.88
Passeriformes	Cisticolidae	Calamonastes fasciolatus	brown	yellow	barred	no	male	adult	belly	3/10/1954	1954	75751	KMMA	yes	yes	no	2.3	14	-21.996	22	7236.21
Passeriformes	Cisticolidae	Calamonastes fasciolatus	brown	yellow	brown	no	male	adult	neck	3/10/1954	1954	75751	KMMA	yes	yes	no	2.3	14	-21.996	22	7236.21
Passeriformes	Acrocephalidae	Calamonastides gracilirostris	yellow	yellow	yellow	no	male	adult	belly	9/1/1938	1938	32434	KMMA	no	no	no	5	12.5	-1.77003	30	6233.86
Passeriformes	Acrocephalidae	Calamonastides gracilirostris	yellow	yellow	yellow	no	male	adult	neck	9/1/1938	1938	32434	KMMA	no	no	no	5	12.5	-1.77003	30	6233.86
Passeriformes	Passerellidae	Calamospiza melanocorys	brown	yellow	grey	no	male	adult	belly	1923-04-21	1923	42818	KBIN	yes	yes	no	3.4	37.6	43.8829	-104	4957.86
Passeriformes	Passerellidae	Calamospiza melanocorys	brown	yellow	brown	no	male	adult	neck	1923-04-21	1923	42818	KBIN	yes	yes	no	3.4	37.6	43.8829	-104	4957.86
Passeriformes	Passerellidae	Calamospiza melanocorys	brown	yellow	brown	no	female	adult	belly	4/4/1876	1876	8798	KBIN	yes	yes	no	3.4	37.6	43.8829	-104	4957.86
Passeriformes	Passerellidae	Calamospiza melanocorys	brown	yellow	brown	no	female	adult	neck	4/4/1876	1876	8798	KBIN	yes	yes	no	3.4	37.6	43.8829	-104	4957.86
Passeriformes	Alaudidae	Calandrella brachydactyla	white	yellow	white	no	female	adult	belly	13/13/1957	1957	88648	KMMA	no	no	no	3.4	25	41.515	67	5595.94
Passeriformes	Alaudidae	Calandrella brachydactyla	brown	yellow	brown	no	female	adult	neck	13/13/1957	1957	88648	KMMA	no	no	no	3.4	25	41.515	67	5595.94
Passeriformes	Calcariidae	Calcarius lapponicus	white	yellow	white	no	male	adult	belly	1920-03-21	1920	42997	KBIN	yes	yes	no	4,5,12	27.85	69.6665	23	3878.69
Passeriformes	Calcariidae	Calcarius lapponicus	white	yellow	brown	no	male	adult	neck	1920-03-21	1920	42997	KBIN	yes	yes	no	4,5,12	27.85	69.6665	23	3878.69
Passeriformes	Calcariidae	Calcarius lapponicus	brown	yellow	white	no	female	adult	belly	9/1932	2151	39424	KBIN	yes	yes	no	4,5,12	27.85	69.6665	23	3878.69
Passeriformes	Calcariidae	Calcarius lapponicus	brown	yellow	brown	no	female	adult	neck	9/1932	2151	39424	KBIN	yes	yes	no	4,5,12	27.85	69.6665	23	3878.69
Passeriformes	Alaudidae	Calendulauda africanoides	white	Yellow	white	no	male	adult	belly	10/3/1944	1944	98175	KMMA	no	no	no	2.3	28	-22.2091	23	7250.57
Passeriformes	Alaudidae	Calendulauda africanoides	white	Yellow	brown	no	male	adult	neck	10/3/1944	1944	98175	KMMA	no	no	no	2.3	28	-22.2091	23	7250.57
Passeriformes	Alaudidae	Calendulauda africanoides	brown	Yellow	white	no	female	adult	belly	12/7/1918	1918	98176	KMMA	no	no	no	2.3	28	-22.2091	23	7250.57
Passeriformes	Alaudidae	Calendulauda africanoides	brown	Yellow	brown	no	female	adult	neck	12/7/1918	1918	98176	KMMA	no	no	no	2.3	28	-22.2091	23	7250.57
Passeriformes	Vangidae	Calicalicus madagascariensis	white	yellow	brown	no	female	adult	belly	12/1924	2233	50609	KMMA	No	No	No	1.3	59	-18.1467	47	7002.65
Passeriformes	Vangidae	Calicalicus madagascariensis	grey	yellow	brown	no	female	adult	neck	12/1924	2233	50609	KMMA	No	No	No	1.3	59	-18.1467	47	7002.65
Charadriiformes	Scolopacidae	Calidris minuta	white	Yellow	white	no	male	adult	belly	24/12/1949	1949	51043	KMMA	no	no	no	4,5,12,13	23	71.7688	96	6326.89
Charadriiformes	Scolopacidae	Calidris minuta	white	Yellow	brown	no	male	adult	neck	24/12/1949	1949	51043	KMMA	no	no	no	4,5,12,13	23	71.7688	96	6326.89
Charadriiformes	Scolopacidae	Calidris minuta	brown	Yellow	white	no	female	adult	belly	5/15/1934	1934	33324	KMMA	no	no	no	4,5,12,13	23	71.7688	96	6326.89
Charadriiformes	Scolopacidae	Calidris minuta	brown	Yellow	brown	no	female	adult	neck	5/15/1934	1934	33324	KMMA	no	no	no	4,5,12,13	23	71.7688	96	6326.89
Passeriformes	Meliphagidae	Caligavis chrysops	brown	yellow	brown	no	female	adult	belly	5/1875	1875	7848	KBIN	No	no	no	1,2,3	17.5	-30.6986	147	6060.84
Passeriformes	Meliphagidae	Caligavis chrysops	brown	yellow	brown	no	female	adult	neck	5/1875	1875	7848	KBIN	No	no	no	1,2,3	17.5	-30.6986	147	6060.84
Passeriformes	Meliphagidae	Caligavis chrysops	brown	yellow	brown	no	male	adult	belly	5/1875	1875	7848	KBIN	No	no	no	1,2,3	17.5	-30.6986	147	6060.84
Passeriformes	Meliphagidae	Caligavis chrysops	brown	yellow	brown	no	male	adult	neck	5/1875	1875	7848	KBIN	No	no	no	1,2,3	17.5	-30.6986	147	6060.84
Passeriformes	Fringillidae	Callacanthis burtoni	brown	yellow	brown	no	male	adult	belly	29/11/1958	1958	288343	MCZ	yes	yes	No	1.3	?	32.2184	77	6939.74
Passeriformes	Fringillidae	Callacanthis burtoni	brown	yellow	black	no	male	adult	neck	29/11/1958	1958	288343	MCZ	yes	yes	No	1.3	?	32.2184	77	6939.74
Passeriformes	Fringillidae	Callacanthis burtoni	black	yellow	brown	no	female	adult	belly	5/12/1958	1958	297546	MCZ	yes	yes	No	1.3	?	32.2184	77	6939.74
Passeriformes	Fringillidae	Callacanthis burtoni	brown	yellow	brown	no	female	adult	neck	5/12/1958	1958	297546	MCZ	yes	yes	No	1.3	?	32.2184	77	6939.74
Passeriformes	Callaeidae	Callaeas cinereus	grey	yellow	grey	no	female	adult	belly	8/1874	1874	5193	KBIN	no	no	no	1.3	250	-37.8171	176	4802.93
Passeriformes	Callaeidae	Callaeas cinereus	grey	yellow	grey	no	female	adult	neck	8/1874	1874	5193	KBIN	no	no	no	1.3	250	-37.8171	176	4802.93
Passeriformes	Callaeidae	Callaeas cinereus	grey	yellow	grey	no	male	adult	belly	8/1874	1874	5193	KBIN	no	no	no	1.3	250	-37.8171	176	4802.93
Passeriformes	Callaeidae	Callaeas cinereus	grey	yellow	grey	no	male	adult	neck	8/1874	1874	5193	KBIN	no	no	no	1.3	250	-37.8171	176	4802.93
Passeriformes	Muscicapipdae	Calliope calliope	white	yellow	white	no	female	adult	belly	25/7/1932	1932	3306	KBIN	yes	yes	no	1,3,5	29	58.5944	112	3182.53
Passeriformes	Muscicapipdae	Calliope calliope	white	yellow	brown	no	female	adult	neck	25/7/1932	1932	3306	KBIN	yes	yes	no	1,3,5	29	58.5944	112	3182.53
Passeriformes	Muscicapipdae	Calliope calliope	brown	yellow	white	no	male	adult	belly	25/7/1932	1932	3306	KBIN	yes	yes	no	1,3,5	29	58.5944	112	3182.53
Passeriformes	Muscicapipdae	Calliope calliope	brown	yellow	brown	no	male	adult	neck	25/7/1932	1932	3306	KBIN	yes	yes	no	1,3,5	29	58.5944	112	3182.53
Galliformes	Odontophoridae	Callipepla californica	brown	yellow	brown	no	male	adult	belly	15/10/1934	1934	16129	KBIN	yes	yes	no	1,3,4,8	151	41.6035	-119	5768.47
Galliformes	Odontophoridae	Callipepla californica	brown	yellow	brown	no	male	adult	neck	15/10/1934	1934	16129	KBIN	yes	yes	no	1,3,4,8	151	41.6035	-119	5768.47
Apodiformes	Trochilidae	Calliphlox amethystina	white	yellow	white	no	female	adult	belly	1856	1856	1968	KBIN	yes	yes	no	1,2,3	2.5	-10.1811	-53	7006.85
Apodiformes	Trochilidae	Calliphlox amethystina	brown	yellow	brown	no	female	adult	neck	1856	1856	1968	KBIN	yes	yes	no	1,2,3	2.5	-10.1811	-53	7006.85
Apodiformes	Trochilidae	Calliphlox amethystina	brown	yellow	brown	no	male	adult	belly	?	?	55077	KBIN	yes	yes	no	1,2,3	2.5	-10.1811	-53	7006.85
Apodiformes	Trochilidae	Calliphlox amethystina	brown	yellow	brown	no	male	adult	neck	?	?	55077	KBIN	yes	yes	no	1,2,3	2.5	-10.1811	-53	7006.85
Psittaciformes	Cacatuidae	Callocephalon fimbriatum	grey	yellow	grey	no	male	adult	belly	1929	1929	2330	KBIN	yes	yes	no	1	256	-35.8196	147	4979.83
Psittaciformes	Cacatuidae	Callocephalon fimbriatum	grey	yellow	red	no	male	adult	neck	1929	1929	2330	KBIN	yes	yes	no	1	256	-35.8196	147	4979.83
Psittaciformes	Cacatuidae	Callocephalon fimbriatum	red	yellow	brown	no	female	adult	belly	1975	1975	60659	KBIN	yes	yes	no	1	256	-35.8196	147	4979.83
Psittaciformes	Cacatuidae	Callocephalon fimbriatum	grey	yellow	black	no	female	adult	neck	1975	1975	60659	KBIN	yes	yes	no	1	256	-35.8196	147	4979.83
Anseriformes	Anatidae	Callonetta leucophrys	white	yellow	white	no	female	adult	belly	1841	1841	2165	KBIN	yes	yes	no	1.5	365.5	-25.4791	-60	6319.32
Anseriformes	Anatidae	Callonetta leucophrys	white	yellow	brown	no	female	adult	neck	1841	1841	2165	KBIN	yes	yes	no	1.5	365.5	-25.4791	-60	6319.32
Anseriformes	Anatidae	Callonetta leucophrys	brown	yellow	white	no	male	adult	belly	1841	1841	2165	KBIN	yes	yes	no	1.5	365.5	-25.4791	-60	6319.32
Anseriformes	Anatidae	Callonetta leucophrys	brown	yellow	brown	no	male	adult	neck	1841	1841	2165	KBIN	yes	yes	no	1.5	365.5	-25.4791	-60	6319.32
Passeriformes	Thraupidae	Calochaetes coccineus	red	yellow	yellow	no	male	adult	belly	9/4/1874	1874	7067	KBIN	yes	yes	no	1	49	-6.8766	-76	5874.41
Passeriformes	Thraupidae	Calochaetes coccineus	red	yellow	brown	no	male	adult	neck	9/4/1874	1874	7067	KBIN	yes	yes	no	1	49	-6.8766	-76	5874.41
Passeriformes	Thraupidae	Calochaetes coccineus	red	yellow	yellow	no	female	adult	belly	4/8/1846	1846	3217	KBIN	yes	yes	no	1	49	-6.8766	-76	5874.41
Passeriformes	Thraupidae	Calochaetes coccineus	red	yellow	yellow	no	female	adult	neck	4/8/1846	1846	3217	KBIN	yes	yes	no	1	49	-6.8766	-76	5874.41
Passeriformes	Corvidae	Calocitta formosa	white	yellow	white	no	female	adult	belly	1845	1845	4192	KBIN	yes	yes	yes	1.3	213	15.6833	-94	7575.33
Passeriformes	Corvidae	Calocitta formosa	white	yellow	black	no	female	adult	neck	1845	1845	4192	KBIN	yes	yes	yes	1.3	213	15.6833	-94	7575.33
Passeriformes	Corvidae	Calocitta formosa	black	yellow	white	no	male	adult	belly	25/7/1932	1932	5280	KBIN	yes	yes	yes	1.3	213	15.6833	-94	7575.33
Passeriformes	Corvidae	Calocitta formosa	black	yellow	black	no	male	adult	neck	25/7/1932	1932	5280	KBIN	yes	yes	yes	1.3	213	15.6833	-94	7575.33
Columbiformes	Columbiidae	Caloenas nicobarica	green	yellow	green	no	female	adult	belly	14/7/1972	1972	57532	KBIN	yes	yes	yes	1.3	540	-0.338764	127	6712.57
Columbiformes	Columbiidae	Caloenas nicobarica	green	yellow	black	no	female	adult	neck	14/7/1972	1972	57532	KBIN	yes	yes	yes	1.3	540	-0.338764	127	6712.57
Columbiformes	Columbiidae	Caloenas nicobarica	black	yellow	green	no	male	adult	belly	1898	1898	2171	KBIN	yes	yes	yes	1.3	540	-0.338764	127	6712.57
Columbiformes	Columbiidae	Caloenas nicobarica	black	yellow	black	no	male	adult	neck	1898	1898	2171	KBIN	yes	yes	yes	1.3	540	-0.338764	127	6712.57
Procellariiformes	Procellariidae	Calonectris diomedea	white	yellow	white	no	?	adult	belly	1932	1832	5386	KBIN	no	no	Yes	6,7,9,10,12,13	571.83	3.53579	-20	7104.82
Procellariiformes	Procellariidae	Calonectris diomedea	grey	yellow	grey	no	?	adult	neck	1932	1932	5386	KBIN	no	no	Yes	6,7,9,10,12,13	571.83	3.53579	-20	7104.82
Galliformes	Phasianidae	Caloperdix oculeus	brown	yellow	brown	no	male	adult	belly	1845	1845	2895	KBIN	no	no	no	1.3	230	3.67009	102	6443.01
Galliformes	Phasianidae	Caloperdix oculeus	brown	yellow	brown	no	male	adult	neck	1845	1845	2895	KBIN	no	no	no	1.3	230	3.67009	102	6443.01
Galliformes	Phasianidae	Caloperdix oculeus	brown	yellow	brown	no	female	adult	belly	1845	1845	2895	KBIN	no	no	no	1.3	230	3.67009	102	6443.01
Galliformes	Phasianidae	Caloperdix oculeus	brown	yellow	brown	no	female	adult	neck	1845	1845	2895	KBIN	no	no	no	1.3	230	3.67009	102	6443.01
Piciformes	Megalaimidae	Caloramphus fuliginosus	\	yellow	white	no	male	adult	belly	27/6/1930	1930	6885	KBIN	yes	no	yes	1	42.6	1.43288	111	6203.51
Piciformes	Megalaimidae	Caloramphus fuliginosus	\	yellow	brown	no	male	adult	neck	27/6/1930	1930	6885	KBIN	yes	no	yes	1	42.6	1.43288	111	6203.51
Piciformes	Megalaimidae	Caloramphus fuliginosus	brown	yellow	white	no	female	adult	belly	27/6/1930	1930	6885	KBIN	yes	no	yes	1	42.6	1.43288	111	6203.51
Piciformes	Megalaimidae	Caloramphus fuliginosus	brown	yellow	brown	no	female	adult	neck	27/6/1930	1930	6885	KBIN	yes	no	yes	1	42.6	1.43288	111	6203.51
Apodiformes	Trochilidae	Calothorax lucifer	white	yellow	white	no	male	adult	belly	6/12/1929	1929	1109	KBIN	yes	yes	yes	1,3,4	3.5	25.2177	-104	7648.79
Apodiformes	Trochilidae	Calothorax lucifer	white	yellow	brown	no	male	adult	neck	6/12/1929	1929	1109	KBIN	yes	yes	yes	1,3,4	3.5	25.2177	-104	7648.79
Apodiformes	Trochilidae	Calothorax lucifer	green	yellow	white	no	female	adult	belly	6/12/1920	1920	110	KBIN	yes	yes	yes	1,3,4	3.5	25.2177	-104	7648.79
Apodiformes	Trochilidae	Calothorax lucifer	green	yellow	grey	no	female	adult	neck	6/12/1920	1920	110	KBIN	yes	yes	yes	1,3,4	3.5	25.2177	-104	7648.79
Caprimulgiformes	Trochilidae	Calypte anna	grey	yellow	grey	no	male	adult	belly	1888	1888	1906.12.7.761	NHM	yes	yes	no	1,2,3	5.8	37.9117	-119	6094.76
Caprimulgiformes	Trochilidae	Calypte anna	\	yellow	brown	no	male	adult	neck	1888	1888	1906.12.7.761	NHM	yes	yes	no	1,2,3	5.8	37.9117	-119	6094.76
Caprimulgiformes	Trochilidae	Calypte anna	green	yellow	grey	no	female	adult	belly	1887	1887	?	NHM	yes	yes	no	1,2,3	5.8	37.9117	-119	6094.76
Caprimulgiformes	Trochilidae	Calypte anna	grey	yellow	brown	no	female	adult	neck	1887	1887	?	NHM	yes	yes	no	1,2,3	5.8	37.9117	-119	6094.76
Passeriformes	Pycnonotidae	Calyptocichla serinus	yellow	yellow	yellow	no	female	adult	belly	25/9/1965	1965	112947	KMMA	no	no	no	1	42.5	2.61658	9	6042.01
Passeriformes	Pycnonotidae	Calyptocichla serinus	yellow	black	brown	yes	female	adult	neck	25/9/1965	1965	112947	KMMA	no	no	no	1	42.5	2.61658	9	6042.01
Passeriformes	Pycnonotidae	Calyptocichla serinus	brown	yellow	yellow	no	male	adult	belly	27/9/1965	1965	112948	KMMA	no	no	no	1	42.5	2.61658	9	6042.01
Passeriformes	Pycnonotidae	Calyptocichla serinus	brown	black	brown	yes	male	adult	neck	27/9/1965	1965	112948	KMMA	no	no	no	1	42.5	2.61658	9	6042.01
Passeriformes	Calyptomenidae	Calyptomena viridis	green	yellow	green	no	male	adult	belly	25/7/1932	1932	2822	KBIN	yes	yes	no	1	72.8	1.6979	108	6406.35
Passeriformes	Calyptomenidae	Calyptomena viridis	green	yellow	green	no	male	adult	neck	25/7/1932	1932	2822	KBIN	yes	yes	no	1	72.8	1.6979	108	6406.35
Passeriformes	Calyptomenidae	Calyptomena viridis	green	yellow	green	no	female	adult	belly	28/10/1891	1891	2822	KBIN	yes	yes	no	1	72.8	1.6979	108	6406.35
Passeriformes	Calyptomenidae	Calyptomena viridis	green	yellow	green	no	female	adult	neck	28/10/1891	1891	2822	KBIN	yes	yes	no	1	72.8	1.6979	108	6406.35
Passeriformes	Calyptophilidae	Calyptophilus frugivorus	white	yellow	white	no	male	adult	belly	25/2/1923	1923	1923.10.24.5	NHM	No	No	No	1.3	38.6	18.3437	-72	7630.69
Passeriformes	Calyptophilidae	Calyptophilus frugivorus	white	yellow	brown	no	male	adult	neck	25/2/1923	1923	1923.10.24.5	NHM	No	No	No	1.3	38.6	18.3437	-72	7630.69
Passeriformes	Calyptophilidae	Calyptophilus frugivorus	brown	yellow	white	no	female	adult	belly	20/2/1923	1923	1933.10.24.4	NHM	No	No	No	1.3	38.6	18.3437	-72	7630.69
Passeriformes	Calyptophilidae	Calyptophilus frugivorus	brown	yellow	brown	no	female	adult	neck	20/2/1923	1923	1933.10.24.4	NHM	No	No	No	1.3	38.6	18.3437	-72	7630.69
Psittaciformes	Cacatuidae	Calyptorhynchus lathami	black	yellow	black	no	?	adult	belly	?	?	61293	KBIN	yes	yes	no	1	437	-30.0372	150	6215.87
Psittaciformes	Cacatuidae	Calyptorhynchus lathami	brown	yellow	brown	no	?	adult	neck	?	?	61293	KBIN	yes	yes	no	1	437	-30.0372	150	6215.87
Passeriformes	Tyrannidae	Calyptura cristata	yellow	yellow	yellow	no	male	adult	belly	25/7/1932	1932	10126	KBIN	yes	yes	no	1	?	-22.4833	-43	6701.38
Passeriformes	Tyrannidae	Calyptura cristata	yellow	yellow	yellow	no	male	adult	neck	25/7/1932	1932	10126	KBIN	yes	yes	no	1	?	-22.4833	-43	6701.38
Passeriformes	Tyrannidae	Calyptura cristata	yellow	yellow	grey	no	female	adult	belly	?	?	10126	KBIN	yes	yes	no	1	?	-22.4833	-43	6701.38
Passeriformes	Tyrannidae	Calyptura cristata	yellow	yellow	yellow	no	female	adult	neck	?	?	10126	KBIN	yes	yes	no	1	?	-22.4833	-43	6701.38
Passeriformes	Thraupidae	Camarhynchus parvulus	brown	yellow	brown	no	?	adult	belly	?	?	65743	MCZ	yes	yes	No	1.3	16	-0.570794	-91	7128.26
Passeriformes	Thraupidae	Camarhynchus parvulus	brown	yellow	brown	no	?	adult	neck	?	?	65743	MCZ	yes	yes	No	1.3	16	-0.570794	-91	7128.26
Passeriformes	Cisticolidae	Camaroptera chloronota	grey	yellow	white	no	male	adult	belly	1970-06-12	1970	123397	KMMA	yes	yes	no	1.3	13	2.62823	12	5957.54
Passeriformes	Cisticolidae	Camaroptera chloronota	white	yellow	green	no	male	adult	neck	1970-06-12	1970	123397	KMMA	yes	yes	no	1.3	13	2.62823	12	5957.54
Passeriformes	Cisticolidae	Camaroptera chloronota	green	yellow	white	no	female	adult	belly	30/9/1974	1974	75.3.A.500	KMMA	yes	yes	no	1.3	13	2.62823	12	5957.54
Passeriformes	Cisticolidae	Camaroptera chloronota	green	yellow	green	no	female	adult	neck	30/9/1974	1974	75.3.A.500	KMMA	yes	yes	no	1.3	13	2.62823	12	5957.54
Passeriformes	Campephagidae	Campephaga phoenicea	white	yellow	black	no	female	adult	belly	7/3/1936	1936	26500	KMMA	yes	yes	no	1.2	27.1	8.33922	16	6005.5
Passeriformes	Campephagidae	Campephaga phoenicea	black	yellow	black	no	female	adult	neck	7/3/1936	1936	26500	KMMA	yes	yes	no	1.2	27.1	8.33922	16	6005.5
Passeriformes	Campephagidae	Campephaga phoenicea	brown	yellow	black	no	male	adult	belly	29/1/1960	1960	105761	KMMA	yes	yes	no	1.2	27.1	8.33922	16	6005.5
Passeriformes	Campephagidae	Campephaga phoenicea	black	yellow	black	no	male	adult	neck	29/1/1960	1960	105761	KMMA	yes	yes	no	1.2	27.1	8.33922	16	6005.5
Piciformes	Picidae	Campephilus leucopogon	black	yellow	black	no	female	adult	belly	9/11/1993	1993	71.487	KBIN	yes	yes	no	1.2	281	-24.4955	-62	6551.57
Piciformes	Picidae	Campephilus leucopogon	red	yellow	red	no	female	adult	neck	9/11/1993	1993	71.487	KBIN	yes	yes	no	1.2	281	-24.4955	-62	6551.57
Piciformes	Picidae	Campethera nubica	yellow	yellow	yellow	no	male	adult	belly	26/8/1951	1951	74.44.A.637	KMMA	yes	yes	no	2.3	71	6.15278	37	6801.04
Piciformes	Picidae	Campethera nubica	yellow	yellow	red	no	male	adult	neck	26/8/1951	1951	74.44.A.637	KMMA	yes	yes	no	2.3	71	6.15278	37	6801.04
Piciformes	Picidae	Campethera nubica	red	yellow	yellow	no	female	adult	belly	26/8/1951	1951	74.44.A.638	KMMA	yes	yes	no	2.3	71	6.15278	37	6801.04
Piciformes	Picidae	Campethera nubica	red	yellow	red	no	female	adult	neck	26/8/1951	1951	74.44.A.638	KMMA	yes	yes	no	2.3	71	6.15278	37	6801.04
Passeriformes	Campephagidae	Campochaera sloetii	yellow	yellow	yellow	no	male	adult	belly	11/12/1912	1912	265235	AMNH	yes	yes	no	1	46	-4.55415	140	6086.41
Passeriformes	Campephagidae	Campochaera sloetii	yellow	yellow	yellow	no	male	adult	neck	11/12/1912	1912	265235	AMNH	yes	yes	no	1	46	-4.55415	140	6086.41
Passeriformes	Campephagidae	Campochaera sloetii	yellow	yellow	yellow	no	female	adult	belly	6/7/1965	1965	809045	AMNH	yes	yes	no	1	46	-4.55415	140	6086.41
Passeriformes	Campephagidae	Campochaera sloetii	yellow	yellow	yellow	no	female	adult	neck	6/7/1965	1965	809045	AMNH	yes	yes	no	1	46	-4.55415	140	6086.41
Passeriformes	Tyrannidae	Camptostoma obsoletum	yellow	yellow	yellow	no	?	adult	belly	17/6/1876	1876	8698	KBIN	no	no	no	1,3,5,8	8.1	-10.5292	-59	6891.83
Passeriformes	Tyrannidae	Camptostoma obsoletum	grey	black	grey	no	?	adult	neck	17/6/1876	1876	8698	KBIN	no	no	no	1,3,5,8	8.1	-10.5292	-59	6891.83
Apodiformes	Trochilidae	Campylopterus largipennis	grey	yellow	grey	no	female	adult	belly	?	?	4627	KBIN	no	no	no	1.3	8.3	-4.60516	-61	6410.98
Apodiformes	Trochilidae	Campylopterus largipennis	grey	yellow	green	no	female	adult	neck	?	?	4627	KBIN	no	no	no	1.3	8.3	-4.60516	-61	6410.98
Apodiformes	Trochilidae	Campylopterus largipennis	green	yellow	grey	no	male	adult	belly	?	?	1887	KBIN	no	no	no	1.3	8.3	-4.60516	-61	6410.98
Apodiformes	Trochilidae	Campylopterus largipennis	green	yellow	green	no	male	adult	neck	?	?	1887	KBIN	no	no	no	1.3	8.3	-4.60516	-61	6410.98
Passeriformes	Furnariidae	Campylorhamphus trochilirostris	brown	yellow	brown	no	male	adult	belly	5/6/1984	1984	68006	KBIN	no	no	no	1,2,3	55	-10.3795	-59	6891.83
Passeriformes	Furnariidae	Campylorhamphus trochilirostris	brown	yellow	brown	no	male	adult	neck	5/6/1984	1984	68006	KBIN	no	no	no	1,2,3	55	-10.3795	-59	6891.83
Passeriformes	Furnariidae	Campylorhamphus trochilirostris	brown	yellow	brown	no	female	adult	belly	13/12/1982	1982	67259	KBIN	no	no	no	1,2,3	55	-10.3795	-59	6891.83
Passeriformes	Furnariidae	Campylorhamphus trochilirostris	brown	yellow	brown	no	female	adult	neck	13/12/1982	1982	67259	KBIN	no	no	no	1,2,3	55	-10.3795	-59	6891.83
Passeriformes	Troglodytidae	Campylorhynchus brunneicapillus	grey	yellow	grey	no	male	adult	belly	22/12/1887	1887	8591	KBIN	no	no	no	3	38.9	29.2637	-106	7567.11
Passeriformes	Troglodytidae	Campylorhynchus brunneicapillus	grey	yellow	brown	no	male	adult	neck	22/12/1887	1887	8591	KBIN	no	no	no	3	38.9	29.2637	-106	7567.11
Passeriformes	Troglodytidae	Campylorhynchus brunneicapillus	brown	yellow	grey	no	female	adult	belly	22/12/1887	1887	8591	KBIN	no	no	no	3	38.9	29.2637	-106	7567.11
Passeriformes	Troglodytidae	Campylorhynchus brunneicapillus	brown	yellow	brown	no	female	adult	neck	22/12/1887	1887	8591	KBIN	no	no	no	3	38.9	29.2637	-106	7567.11
Gruiformes	Rallidae	Canirallus oculeus	brown	Yellow	brown	no	male	adult	belly	1939	1939	39119	KMMA	no	no	no	1.5	460	1.96785	11	6270.82
Gruiformes	Rallidae	Canirallus oculeus	brown	Yellow	brown	no	male	adult	neck	1939	1939	39119	KMMA	no	no	no	1.5	460	1.96785	11	6270.82
Gruiformes	Rallidae	Canirallus oculeus	brown	Yellow	brown	no	female	adult	belly	29/6/1958	1958	93069	KMMA	no	no	no	1.5	460	1.96785	11	6270.82
Gruiformes	Rallidae	Canirallus oculeus	brown	Yellow	brown	no	female	adult	neck	29/6/1958	1958	93069	KMMA	no	no	no	1.5	460	1.96785	11	6270.82
Passeriformes	Troglodytidae	Cantorchilus longirostris	\	yellow	grey	no	male	adult	belly	1967	1967	66051	KBIN	no	no	no	1,2,3	21	-12.8402	-41	6864.62
Passeriformes	Troglodytidae	Cantorchilus longirostris	brown	yellow	brown	no	male	adult	neck	1967	1967	66051	KBIN	no	no	no	1,2,3	21	-12.8402	-41	6864.62
Piciformes	Capitonidae	Capito niger	barred	yellow	barred	no	female	adult	belly	3/12/1856	1856	6873	KBIN	yes	yes	no	1.2	61.7	-2.01033	-66	6015.48
Piciformes	Capitonidae	Capito niger	yellow	black	brown	no	female	adult	neck	3/12/1856	1856	6873	KBIN	yes	yes	no	1.2	61.7	-2.01033	-66	6015.48
Piciformes	Capitonidae	Capito niger	brown	yellow	yellow	no	male	adult	belly	10/10/1937	1937	68737	KBIN	yes	yes	no	1.2	61.7	-2.01033	-66	6015.48
Piciformes	Capitonidae	Capito niger	brown	black	brown	no	male	adult	neck	10/10/1937	1937	68737	KBIN	yes	yes	no	1.2	61.7	-2.01033	-66	6015.48
Strigiformes	Caprimulgidae	Caprimulgus ruficollis	brown	yellow	brown	no	male	adult	belly	1950	1950	68990	KMMA	yes	yes	Yes	1.3	119	36.0263	-2	6173.32
Strigiformes	Caprimulgidae	Caprimulgus ruficollis	brown	yellow	brown	no	male	adult	neck	1950	1950	68990	KMMA	yes	yes	Yes	1.3	119	36.0263	-2	6173.32
Passeriformes	Tyrannidae	Capsiempis flaveola	yellow	yellow	yellow	no	?	adult	belly	15/6/1984	1984	68093	KBIN	no	no	no	1,3,5	8	-5.74947	-58	6134.65
Passeriformes	Tyrannidae	Capsiempis flaveola	yellow	yellow	yellow	no	?	adult	neck	15/6/1984	1984	68093	KBIN	no	no	no	1,3,5	8	-5.74947	-58	6134.65
Falconiformes	Falconidae	Caracara plancus	barred	yellow	barred	no	male	adult	belly	5/10/1976	1976	58365	KBIN	no	no	no	3,4,5	1348	-26.918	-58	6277.41
Falconiformes	Falconidae	Caracara plancus	black	yellow	black	no	male	adult	neck	5/10/1976	1976	58365	KBIN	no	no	no	3,4,5	1348	-26.918	-58	6277.41
Passeriformes	Parulidae	Cardellina rubrifrons	grey	yellow	grey	no	male	adult	belly	17/5/1940	1940	43354	KBIN	yes	yes	no	1	9.8	29.6916	-108	7420.9
Passeriformes	Parulidae	Cardellina rubrifrons	grey	yellow	black	no	male	adult	neck	17/5/1940	1940	43354	KBIN	yes	yes	no	1	9.8	29.6916	-108	7420.9
Passeriformes	Parulidae	Cardellina rubrifrons	black	yellow	grey	no	female	adult	belly	14/5/1920	1920	43353	KBIN	yes	yes	no	1	9.8	29.6916	-108	7420.9
Passeriformes	Parulidae	Cardellina rubrifrons	brown	yellow	brown	no	female	adult	neck	14/5/1920	1920	43353	KBIN	yes	yes	no	1	9.8	29.6916	-108	7420.9
Passeriformes	Cardinalidae	Cardinalis cardinalis	red	yellow	red	no	male	adult	belly	4/4/1906	1906	42988	KBIN	yes	yes	no	1,3,5	42.65	35.6602	-92	6755.11
Passeriformes	Cardinalidae	Cardinalis cardinalis	brown	yellow	red	no	male	adult	neck	4/4/1906	1906	42988	KBIN	yes	yes	no	1,3,5	42.65	35.6602	-92	6755.11
Passeriformes	Cardinalidae	Cardinalis cardinalis	red	yellow	brown	no	female	adult	belly	4/4/1906	1906	42589	KBIN	yes	yes	no	1,3,5	42.65	35.6602	-92	6755.11
Passeriformes	Cardinalidae	Cardinalis cardinalis	brown	yellow	brown	no	female	adult	neck	4/4/1906	1906	42589	KBIN	yes	yes	no	1,3,5	42.65	35.6602	-92	6755.11
Passeriformes	Fringillidae	Carduelis carduelis	white	yellow	grey	no	male	adult	belly	26/5/1971	1971	53679	KBIN	yes	yes	yes	1,3,4,5	16	48.7516	43	3941.38
Passeriformes	Fringillidae	Carduelis carduelis	white	yellow	black	no	male	adult	neck	26/5/1971	1971	53679	KBIN	yes	yes	yes	1,3,4,5	16	48.7516	43	3941.38
Passeriformes	Fringillidae	Carduelis carduelis	black	yellow	grey	no	female	adult	belly	5/7/1971	1971	53690	KBIN	yes	yes	yes	1,3,4,5	16	48.7516	43	3941.38
Passeriformes	Fringillidae	Carduelis carduelis	black	yellow	black	no	female	adult	neck	5/7/1971	1971	53690	KBIN	yes	yes	yes	1,3,4,5	16	48.7516	43	3941.38
Cariamiformes	Cariamidae	Cariama cristata	\	yellow	grey	no	male	adult	belly	1/7/1937	1937	17196	KBIN	no	no	No	1.2	1400	-19.8456	-52	6640.37
Cariamiformes	Cariamidae	Cariama cristata	\	yellow	brown	no	male	adult	neck	1/7/1937	1937	17196	KBIN	no	no	No	1.2	1400	-19.8456	-52	6640.37
Cariamiformes	Cariamidae	Cariama cristata	\	yellow	grey	no	female	adult	belly	7/1/1937	1937	17197	KBIN	no	no	No	1.2	1400	-19.8456	-52	6640.37
Cariamiformes	Cariamidae	Cariama cristata	\	yellow	brown	no	female	adult	neck	7/1/1937	1937	17197	KBIN	no	no	No	1.2	1400	-19.8456	-52	6640.37
Coraciiformes	Alcenidae	Caridonax fulgida	white	yellow	white	no	female	adult	belly	?	?	261895	MCZ	no	no	no	1.3	?	-8.59637	119	6542.42
Coraciiformes	Alcenidae	Caridonax fulgida	blue	yellow	blue	no	female	adult	neck	?	?	261895	MCZ	no	no	no	1.3	?	-8.59637	119	6542.42
Cuculiformes	Cuculidae	Carpococcyx radiceus	barred	yellow	barred	no	?	adult	belly	28/10/1891	1891	9380	KBIN	no	no	no	1	540	0.60628	114	6534.34
Cuculiformes	Cuculidae	Carpococcyx radiceus	black	yellow	blue	no	?	adult	neck	28/10/1891	1891	9380	KBIN	no	no	no	1	540	0.60628	114	6534.34
Passeriformes	Fringillidae	Carpodacus erythrinus	brown	yellow	brown	no	male	adult	belly	4/4/1876	1876	2457	KBIN	yes	yes	yes	1,3,5	33	57.4742	92	3249.22
Passeriformes	Fringillidae	Carpodacus erythrinus	brown	yellow	brown	no	male	adult	neck	4/4/1876	1876	2457	KBIN	yes	yes	yes	1,3,5	33	57.4742	92	3249.22
Passeriformes	Fringillidae	Carpodacus erythrinus	brown	yellow	brown	no	female	adult	belly	4/4/1876	1876	8117	KBIN	yes	yes	yes	1,3,5	33	57.4742	92	3249.22
Passeriformes	Fringillidae	Carpodacus erythrinus	brown	yellow	red	no	female	adult	neck	4/4/1876	1876	8117	KBIN	yes	yes	yes	1,3,5	33	57.4742	92	3249.22
Passeriformes	Cotingidae	Carpodectes nitidus	white	yellow	white	no	male	adult	belly	3/8/1927	1927	137353	MCZ	yes	yes	no	1	105	13.2179	-85	7457.93
Passeriformes	Cotingidae	Carpodectes nitidus	grey	black	white	no	male	adult	neck	3/8/1927	1927	137353	MCZ	yes	yes	no	1	105	13.2179	-85	7457.93
Passeriformes	Cotingidae	Carpodectes nitidus	white	yellow	grey	no	female	adult	belly	?	?		MCZ	yes	yes	no	1	105	13.2179	-85	7457.93
Passeriformes	Cotingidae	Carpodectes nitidus	grey	yellow	grey	no	female	adult	neck	?	?		MCZ	yes	yes	no	1	105	13.2179	-85	7457.93
Passeriformes	Cotingidae	Carpornis melanocephala	yellow	yellow	brown	no	male	adult	belly	1845	1845	40	KBIN	yes	yes	no	1.3	66	-24.3777	-48	6561.4
Passeriformes	Cotingidae	Carpornis melanocephala	yellow	yellow	black	no	male	adult	neck	1845	1845	40	KBIN	yes	yes	no	1.3	66	-24.3777	-48	6561.4
Passeriformes	Cotingidae	Carpornis melanocephala	black	yellow	yellow	no	female	adult	belly	23/7/1847	1847	40	KBIN	yes	yes	no	1.3	66	-24.3777	-48	6561.4
Passeriformes	Cotingidae	Carpornis melanocephala	black	yellow	black	no	female	adult	neck	23/7/1847	1847	40	KBIN	yes	yes	no	1.3	66	-24.3777	-48	6561.4
Passeriformes	Passeridae	Carpospiza brachydactyla	brown	yellow	brown	no	male	adult	belly	15/6/1864	1864	79.4.9.810	NHM	No	No	Yes	4,6,8	25	31.5219	52	6774.25
Passeriformes	Passeridae	Carpospiza brachydactyla	brown	yellow	brown	no	male	adult	neck	15/6/1864	1864	79.4.9.810	NHM	No	No	Yes	4,6,8	25	31.5219	52	6774.25
Passeriformes	Passeridae	Carpospiza brachydactyla	brown	yellow	brown	no	female	adult	belly	10/1/1914	1914	1919.12.17.1247	NHM	No	No	Yes	4,6,8	25	31.5219	52	6774.25
Passeriformes	Passeridae	Carpospiza brachydactyla	brown	yellow	brown	no	female	adult	neck	10/1/1914	1914	1919.12.17.1247	NHM	No	No	Yes	4,6,8	25	31.5219	52	6774.25
Passeriformes	Monarchidae	Carterornis chrysomela	yellow	yellow	yellow	no	male	adult	belly	7/7/1887	1887	8521	KBIN	yes	yes	no	1	15.5	-5.30215	141	6180.58
Passeriformes	Monarchidae	Carterornis chrysomela	yellow	yellow	yellow	no	male	adult	neck	7/7/1887	1887	8521	KBIN	yes	yes	no	1	15.5	-5.30215	141	6180.58
Passeriformes	Cardinalidae	Caryothraustes canadensis	yellow	yellow	grey	no	male	adult	belly	28/1/1934	1934	39011	KBIN	no	no	no	1	36	-0.962328	-56	6588.79
Passeriformes	Cardinalidae	Caryothraustes canadensis	yellow	yellow	yellow	no	male	adult	neck	28/1/1934	1934	39011	KBIN	no	no	no	1	36	-0.962328	-56	6588.79
Passeriformes	Cardinalidae	Caryothraustes canadensis	yellow	yellow	grey	no	female	adult	belly	28/1/1934	1934	39012	KBIN	no	no	no	1	36	-0.962328	-56	6588.79
Passeriformes	Cardinalidae	Caryothraustes canadensis	yellow	yellow	yellow	no	female	adult	neck	28/1/1934	1934	39012	KBIN	no	no	no	1	36	-0.962328	-56	6588.79
Passeriformes	Tyrannidae	Casiornis rufus	brown	yellow	brown	no	male	adult	belly	3/6/1984	1984	68135	KBIN	no	no	no	1,2,3,5	27	-19.9105	-56	6574.53
Passeriformes	Tyrannidae	Casiornis rufus	brown	yellow	brown	no	male	adult	neck	3/6/1984	1984	68135	KBIN	no	no	no	1,2,3,5	27	-19.9105	-56	6574.53
Passeriformes	Tyrannidae	Casiornis rufus	brown	yellow	brown	no	female	adult	belly	6/6/1984	1984	68136	KBIN	no	no	no	1,2,3,5	27	-19.9105	-56	6574.53
Passeriformes	Tyrannidae	Casiornis rufus	brown	yellow	brown	no	female	adult	neck	6/6/1984	1984	68136	KBIN	no	no	no	1,2,3,5	27	-19.9105	-56	6574.53
Passeriformes	Icteridae	Cassiculus melanicterus	black	yellow	black	no	male	adult	belly	1929	1929	2132	KBIN	yes	yes	yes	1.3	96.3	20.5562	-103	7646.45
Passeriformes	Icteridae	Cassiculus melanicterus	black	yellow	black	no	male	adult	neck	1929	1929	2132	KBIN	yes	yes	yes	1.3	96.3	20.5562	-103	7646.45
Passeriformes	Icteridae	Cassiculus melanicterus	black	yellow	brown	no	female	adult	belly	23/7/1847	1847	2132	KBIN	yes	yes	yes	1.3	96.3	20.5562	-103	7646.45
Passeriformes	Icteridae	Cassiculus melanicterus	black	yellow	black	no	female	adult	neck	23/7/1847	1847	2132	KBIN	yes	yes	yes	1.3	96.3	20.5562	-103	7646.45
Passeriformes	Thraupidae	Castanozoster thoracicus	white	yellow	white	no	male	adult	belly	4/4/1876	1876	3874	KBIN	yes	yes	no	1.3	12.8	-24.6386	-47	6529.81
Passeriformes	Thraupidae	Castanozoster thoracicus	white	yellow	brown	no	male	adult	neck	4/4/1876	1876	3874	KBIN	yes	yes	no	1.3	12.8	-24.6386	-47	6529.81
Passeriformes	Thraupidae	Castanozoster thoracicus	brown	yellow	white	no	female	adult	belly	4/4/1876	1876	3874	KBIN	yes	yes	no	1.3	12.8	-24.6386	-47	6529.81
Passeriformes	Thraupidae	Castanozoster thoracicus	brown	yellow	brown	no	female	adult	neck	4/4/1876	1876	3874	KBIN	yes	yes	no	1.3	12.8	-24.6386	-47	6529.81
Casuariiformes	Casuariidae	Casuarius casuarius	black	yellow	black	no	?	adult	belly	23/10/1931	1931	54049	KBIN	yes	yes	no	1.2	44000	-6.73659	140	6199.06
Casuariiformes	Casuariidae	Casuarius casuarius	black	black	black	yes	?	adult	neck	23/10/1931	1931	54049	KBIN	yes	yes	no	1.2	44000	-6.73659	140	6199.06
Passeriformes	Thraupidae	Catamblyrhynchus diadema	brown	yellow	brown	no	male	adult	belly	25/7/1932	1932	7359	KBIN	no	no	no	1	16	-4.39564	-74	6196.59
Passeriformes	Thraupidae	Catamblyrhynchus diadema	black	yellow	black	no	male	adult	neck	25/7/1932	1932	7359	KBIN	no	no	no	1	16	-4.39564	-74	6196.59
Passeriformes	Thraupidae	Catamenia analis	grey	yellow	grey	no	male	adult	belly	1929	1929	7394	KBIN	yes	yes	no	3.4	16.6	-22.6378	-69	6185.75
Passeriformes	Thraupidae	Catamenia analis	grey	yellow	brown	no	male	adult	neck	1929	1929	7394	KBIN	yes	yes	no	3.4	16.6	-22.6378	-69	6185.75
Passeriformes	Thraupidae	Catamenia analis	grey	yellow	grey	no	female	adult	belly	1929	1929	7394	KBIN	yes	yes	no	3.4	16.6	-22.6378	-69	6185.75
Passeriformes	Thraupidae	Catamenia analis	brown	yellow	brown	no	female	adult	neck	1929	1929	7394	KBIN	yes	yes	no	3.4	16.6	-22.6378	-69	6185.75
Passeriformes	Turdidae	Cataponera turdoides	brown	yellow	brown	no	male	adult	belly	1/9/1931	1931	299505	AMNH	no	no	no	1	?	-2.25274	120	6323.24
Passeriformes	Turdidae	Cataponera turdoides	brown	yellow	brown	no	male	adult	neck	1/9/1931	1931	299505	AMNH	no	no	no	1	?	-2.25274	120	6323.24
Passeriformes	Turdidae	Cataponera turdoides	brown	yellow	brown	no	female	adult	belly	25/3/1931	1931	299507	AMNH	no	no	no	1	?	-2.25274	120	6323.24
Passeriformes	Turdidae	Cataponera turdoides	brown	yellow	brown	no	female	adult	neck	25/3/1931	1931	299507	AMNH	no	no	no	1	?	-2.25274	120	6323.24
Passeriformes	Parulidae	Catharopeza bishopi	grey	yellow	grey	no	male	adult	belly	24/2/1925	1925	99976	MCZ	No	No	yes	1	19	13.2838	-61	5911.66
Passeriformes	Parulidae	Catharopeza bishopi	grey	yellow	black	no	male	adult	neck	24/2/1925	1925	99976	MCZ	No	No	yes	1	19	13.2838	-61	5911.66
Passeriformes	Parulidae	Catharopeza bishopi	black	yellow	grey	no	female	adult	belly	24/2/1925	1925	99977	MCZ	No	No	yes	1	19	13.2838	-61	5911.66
Passeriformes	Parulidae	Catharopeza bishopi	black	yellow	black	no	female	adult	neck	24/2/1925	1925	99977	MCZ	No	No	yes	1	19	13.2838	-61	5911.66
Cathartiformes	Carthartidae	Cathartes aura	black	yellow	black	no	female	adult	belly	1/10/1976	1976	58362	KBIN	no	no	no	1,3,4,8	1733.3	4.17822	-76	5599.17
Cathartiformes	Carthartidae	Cathartes aura	black	red	black	yes	female	adult	neck	1/10/1976	1976	58362	KBIN	no	no	no	1,3,4,8	1733.3	4.17822	-76	5599.17
Passeriformes	Turdidae	Catharus ustulatus	white	yellow	white	no	female	adult	belly	10/5/1900	1900	43805	KBIN	no	no	no	1,3,4,5,6	45	55.6902	-112	3606.99
Passeriformes	Turdidae	Catharus ustulatus	white	yellow	brown	no	female	adult	neck	10/5/1900	1900	43805	KBIN	no	no	no	1,3,4,5,6	45	55.6902	-112	3606.99
Passeriformes	Turdidae	Catharus ustulatus	brown	yellow	white	no	female	adult	belly	13/5/1900	1900	43807	KBIN	no	no	no	1,3,4,5,6	45	55.6902	-112	3606.99
Passeriformes	Turdidae	Catharus ustulatus	brown	yellow	brown	no	female	adult	neck	13/5/1900	1900	43807	KBIN	no	no	no	1,3,4,5,6	45	55.6902	-112	3606.99
Passeriformes	Troglodytidae	Catherpes mexicanus	brown	yellow	brown	no	male	adult	belly	1/3/1915	1915	42464	KBIN	no	no	no	3.6	18	36.2462	-110	6447.12
Passeriformes	Troglodytidae	Catherpes mexicanus	brown	yellow	brown	no	male	adult	neck	1/3/1915	1915	42464	KBIN	no	no	no	3.6	18	36.2462	-110	6447.12
Passeriformes	Troglodytidae	Catherpes mexicanus	brown	yellow	brown	no	female	adult	belly	9/3/1905	1905	42465	KBIN	no	no	no	3.6	18	36.2462	-110	6447.12
Passeriformes	Troglodytidae	Catherpes mexicanus	brown	yellow	brown	no	female	adult	neck	9/3/1905	1905	42465	KBIN	no	no	no	3.6	18	36.2462	-110	6447.12
Galliformes	Phasianidae	Catreus wallichii	\	yellow	brown	no	male	adult	belly	1845	1845	2993	KBIN	yes	yes	no	1,3,4	1800	31.4173	78	7176.82
Galliformes	Phasianidae	Catreus wallichii	\	black	brown	yes	male	adult	neck	1845	1845	2993	KBIN	yes	yes	no	1,3,4	1800	31.4173	78	7176.82
Galliformes	Phasianidae	Catreus wallichii	brown	yellow	brown	no	female	adult	belly	1/2/1951	1951	35848	KBIN	yes	yes	no	1,3,4	1800	31.4173	78	7176.82
Galliformes	Phasianidae	Catreus wallichii	brown	yellow	brown	no	female	adult	neck	1/2/1951	1951	35848	KBIN	yes	yes	no	1,3,4	1800	31.4173	78	7176.82
Passeriformes	Hirundinidae	Cecropis cucullata	brown	yellow	brown	no	female	adult	belly	10/1921	2179	9235	KMMA	yes	no	no	3,4,5,6	35	-26.5433	24	7024.26
Passeriformes	Hirundinidae	Cecropis cucullata	brown	yellow	brown	no	female	adult	neck	10/1921	2179	9235	KMMA	yes	no	no	3,4,5,6	35	-26.5433	24	7024.26
Passeriformes	Hirundinidae	Cecropis cucullata	brown	yellow	brown	no	male	adult	belly	10/1921	2179	9236	KMMA	yes	no	no	3,4,5,6	35	-26.5433	24	7024.26
Passeriformes	Hirundinidae	Cecropis cucullata	brown	yellow	brown	no	male	adult	neck	10/1921	2179	9236	KMMA	yes	no	no	3,4,5,6	35	-26.5433	24	7024.26
Piciformes	Picidae	Celeus spectabilis	brown	yellow	brown	no	male	adult	belly	18/11/1982	1982	67237	KBIN	yes	yes	no	1.3	111	-8.9425	-73	6305.05
Piciformes	Picidae	Celeus spectabilis	brown	yellow	red	no	male	adult	neck	18/11/1982	1982		KBIN	yes	yes	no	1.3	111	-8.9425	-73	6305.05
Piciformes	Picidae	Celeus spectabilis	red	yellow	brown	no	female	adult	belly	18/11/1982	1982	67238	KBIN	yes	yes	no	1.3	111	-8.9425	-73	6305.05
Piciformes	Picidae	Celeus spectabilis	red	yellow	red	no	female	adult	neck	18/11/1982	1982		KBIN	yes	yes	no	1.3	111	-8.9425	-73	6305.05
Galliformes	Phasianidae	Centrocercus urophasianus	brown	yellow	brown	no	male	adult	belly	15/11/1912	1912	320003	MCZ	yes	yes	no	3	2208.75	43.908	-111	5209.44
Galliformes	Phasianidae	Centrocercus urophasianus	brown	yellow	brown	no	male	adult	neck	15/11/1912	1912	320003	MCZ	yes	yes	no	3	2208.75	43.908	-111	5209.44
Galliformes	Phasianidae	Centrocercus urophasianus	brown	yellow	brown	no	female	adult	belly	16/12/1891	1891	41793	MCZ	yes	yes	no	3	2208.75	43.908	-111	5209.44
Galliformes	Phasianidae	Centrocercus urophasianus	brown	yellow	brown	no	female	adult	neck	16/12/1891	1891	41793	MCZ	yes	yes	no	3	2208.75	43.908	-111	5209.44
Cuculiformes	Cuculidae	Centropus superciliosus	white	yellow	white	no	female	adult	belly	1940-11-09	1940	21028	KBIN	yes	no	No	2,4,5	180	-7.31142	31	6713.34
Cuculiformes	Cuculidae	Centropus superciliosus	white	yellow	brown	no	female	adult	neck	1940-11-09	1940	21028	KBIN	yes	no	No	2,4,5	180	-7.31142	31	6713.34
Cuculiformes	Cuculidae	Centropus superciliosus	brown	yellow	white	no	male	adult	belly	3/8/1940	1940	21016	KBIN	yes	no	No	2,4,5	180	-7.31142	31	6713.34
Cuculiformes	Cuculidae	Centropus superciliosus	brown	yellow	brown	no	male	adult	neck	3/8/1940	1940	21016	KBIN	yes	no	No	2,4,5	180	-7.31142	31	6713.34
Passeriformes	Cotingidae	Cephalopterus ornatus	black	yellow	black	no	male	adult	belly	25/7/1932	1932	3282	KBIN	yes	yes	no	1	500	-5.29215	-65	6751.35
Passeriformes	Cotingidae	Cephalopterus ornatus	black	yellow	black	no	male	adult	neck	25/7/1932	1932	3282	KBIN	yes	yes	no	1	500	-5.29215	-65	6751.35
Passeriformes	Cotingidae	Cephalopterus ornatus	black	yellow	black	no	female	adult	belly	20/11/1878	1878	8057	KBIN	yes	yes	no	1	500	-5.29215	-65	6751.35
Passeriformes	Cotingidae	Cephalopterus ornatus	black	yellow	black	no	female	adult	neck	20/11/1878	1878	8057	KBIN	yes	yes	no	1	500	-5.29215	-65	6751.35
Passeriformes	Paridae	Cephalopyrus flammiceps	yellow	yellow	yellow	no	?	adult	belly	18/4/1851	1851	7724	KBIN	yes	yes	no	1.3	7	30.2169	88	7325.98
Passeriformes	Paridae	Cephalopyrus flammiceps	yellow	black	yellow	no	?	adult	neck	18/4/1851	1851	7724	KBIN	yes	yes	no	1.3	7	30.2169	88	7325.98
Charadriiformes	Alcidae	Cepphus carbo	white	yellow	grey	no	male	adult	belly	28/6/1949	1949	276921	MCZ	no	no	yes	6,9,10,12,13	490	51.5097	147	3939.39
Charadriiformes	Alcidae	Cepphus carbo	white	black	grey	no	male	adult	neck	28/6/1949	1949	276921	MCZ	no	no	yes	6,9,10,12,13	490	51.5097	147	3939.39
Charadriiformes	Alcidae	Cepphus carbo	grey	yellow	grey	no	female	adult	belly		1900		MCZ	no	no	yes	6,9,10,12,13	490	51.5097	147	3939.39
Charadriiformes	Alcidae	Cepphus carbo	grey	black	grey	no	female	adult	neck		1900		MCZ	no	no	yes	6,9,10,12,13	490	51.5097	147	3939.39
Charadriiformes	Alcidae	Cepphus grylle	black	yellow	black	no	male	adult	belly	23/7/1847	1847	5361	KBIN	no	no	yes	9,10,12,13	378	67.7663	-33	5006.22
Charadriiformes	Alcidae	Cepphus grylle	white	yellow	black	no	male	adult	neck	23/7/1847	1847	5361	KBIN	no	no	yes	9,10,12,13	378	67.7663	-33	5006.22
Charadriiformes	Alcidae	Cepphus grylle	black	yellow	white	no	female	adult	belly	?	?	5364	KBIN	no	no	yes	9,10,12,13	378	67.7663	-33	5006.22
Charadriiformes	Alcidae	Cepphus grylle	brown	yellow	brown	no	female	adult	neck	?	?	5364	KBIN	no	no	yes	9,10,12,13	378	67.7663	-33	5006.22
Bucerotiformes	Bucerotidae	Ceratogymna atrata	black	yellow	black	no	female	adult	belly	5/10/1959	1959	103414	KMMA	yes	yes	No	1	1203.5	0.30631	16	5932.33
Bucerotiformes	Bucerotidae	Ceratogymna atrata	black	yellow	brown	no	female	adult	neck	5/10/1959	1959	103414	KMMA	yes	yes	No	1	1203.5	0.30631	16	5932.33
Bucerotiformes	Bucerotidae	Ceratogymna atrata	brown	yellow	black	no	female	adult	belly	5/10/1959	1959	103414	KMMA	yes	yes	No	1	1203.5	0.30631	16	5932.33
Bucerotiformes	Bucerotidae	Ceratogymna atrata	black	yellow	black	no	female	adult	neck	5/10/1959	1959	103414	KMMA	yes	yes	No	1	1203.5	0.30631	16	5932.33
Passeriformes	Pipridae	Ceratopipra chloromeros	black	yellow	black	no	male	adult	belly	1845	1845	257	KBIN	yes	yes	no	1	16.5	-11.5809	-72	6766.56
Passeriformes	Pipridae	Ceratopipra chloromeros	green	yellow	red	no	male	adult	neck	1845	1845	257	KBIN	yes	yes	no	1	16.5	-11.5809	-72	6766.56
Passeriformes	Pipridae	Ceratopipra chloromeros	red	yellow	brown	no	female	adult	belly	27/11/1982	1982	67343	KBIN	yes	yes	no	1	16.5	-11.5809	-72	6766.56
Passeriformes	Pipridae	Ceratopipra chloromeros	green	yellow	brown	no	female	adult	neck	27/11/1982	1982	67343	KBIN	yes	yes	no	1	16.5	-11.5809	-72	6766.56
Pelecaniformes	Threskiornithidae	Cercibis oxycerca	\	yellow	brown	no	?	adult	belly	1841	1841	217	KBIN	no	no	no	5	?	6.45756	-68	5876.25
Pelecaniformes	Threskiornithidae	Cercibis oxycerca	\	yellow	black	no	?	adult	neck	1841	1841	217	KBIN	no	no	no	5	?	6.45756	-68	5876.25
Cuculiformes	Cuculidae	Cercococcyx mechowi	barred	Yellow	barred	no	male	adult	belly	15/2/1967	1967	115.266	KMMA	no	no	no	1	55	2.12865	15	5598.45
Cuculiformes	Cuculidae	Cercococcyx mechowi	barred	Yellow	grey	no	male	adult	neck	15/2/1967	1967	115.266	KMMA	no	no	no	1	55	2.12865	15	5598.45
Cuculiformes	Cuculidae	Cercococcyx mechowi	grey	Yellow	barred	no	female	adult	belly	23/3/1950	1950	79477	KMMA	no	no	no	1	55	2.12865	15	5598.45
Cuculiformes	Cuculidae	Cercococcyx mechowi	grey	Yellow	grey	no	female	adult	neck	23/3/1950	1950	79477	KMMA	no	no	no	1	55	2.12865	15	5598.45
Passeriformes	Thamnophilidae	Cercomacra cinerascens	grey	yellow	black	no	?	adult	belly	1967	1905	65102	KBIN	yes	yes	no	1	18	-4.12677	-62	6594.62
Passeriformes	Thamnophilidae	Cercomacra cinerascens	grey	yellow	black	no	?	adult	neck	1967	1905	65102	KBIN	yes	yes	no	1	18	-4.12677	-62	6594.62
Passeriformes	Thamnophilidae	Cercomacroides tyrannina	grey	yellow	grey	no	?	adult	belly	12/7/1887	1887	7605	KBIN	yes	yes	no	1,3,5	16.3	4.20541	-67	5985.15
Passeriformes	Thamnophilidae	Cercomacroides tyrannina	grey	yellow	grey	no	?	adult	neck	12/7/1887	1887	7605	KBIN	yes	yes	no	1,3,5	16.3	4.20541	-67	5985.15
Passeriformes	Muscicapidae	Cercomela sordida	brown	yellow	brown	no	male	adult	belly	6/1946	2069	109268	KMMA	no	no	no	3,4,6	23	7.21078	38	6729.9
Passeriformes	Muscicapidae	Cercomela sordida	brown	yellow	brown	no	male	adult	neck	6/1946	2069	109268	KMMA	no	no	no	3,4,6	23	7.21078	38	6729.9
Passeriformes	Muscicapidae	Cercomela sordida	brown	yellow	brown	no	female	adult	belly	16/6/1925	1925	28498	KMMA	no	no	no	3,4,6	23	7.21078	38	6729.9
Passeriformes	Muscicapidae	Cercomela sordida	brown	yellow	brown	no	female	adult	neck	16/6/1925	1925	28498	KMMA	no	no	no	3,4,6	23	7.21078	38	6729.9
Passeriformes	Muscicapidae	Cercotrichas leucophrys	white	yellow	white	no	female	adult	belly	10/11/1958	1958	95985	KMMA	no	no	no	1,2,3,4	20	-9.40437	29	6814.41
Passeriformes	Muscicapidae	Cercotrichas leucophrys	white	yellow	brown	no	female	adult	neck	10/11/1958	1958	95985	KMMA	no	no	no	1,2,3,4	20	-9.40437	29	6814.41
Passeriformes	Muscicapidae	Cercotrichas leucophrys	brown	yellow	white	no	male	adult	belly	9/6/1956	1956	82669	KMMA	no	no	no	1,2,3,4	20	-9.40437	29	6814.41
Passeriformes	Muscicapidae	Cercotrichas leucophrys	brown	yellow	brown	no	male	adult	neck	9/6/1956	1956	82669	KMMA	no	no	no	1,2,3,4	20	-9.40437	29	6814.41
Anseriformes	Anatidae	Cereopsis novaehollandiae	\	yellow	grey	no	male	adult	belly	10/10/1978	1978	59561	KBIN	no	no	yes	3,4,5,12,13	3980	-36.0745	140	4496.65
Anseriformes	Anatidae	Cereopsis novaehollandiae	\	yellow	grey	no	male	adult	neck	10/10/1978	1978	59561	KBIN	no	no	yes	3,4,5,12,13	3980	-36.0745	140	4496.65
Anseriformes	Anatidae	Cereopsis novaehollandiae	\	yellow	grey	no	female	adult	belly	4/2/1949	1949	35806	KBIN	no	no	yes	3,4,5,12,13	3980	-36.0745	140	4496.65
Anseriformes	Anatidae	Cereopsis novaehollandiae	\	yellow	grey	no	female	adult	neck	4/2/1949	1949	35806	KBIN	no	no	yes	3,4,5,12,13	3980	-36.0745	140	4496.65
Charadriiformes	Alcidae	Cerorhinca monocerata	white	yellow	white	no	female	adult	belly	25/7/1932	1932	10571	KBIN	no	no	yes	4,9,10	483	50.07	-160	4432.48
Charadriiformes	Alcidae	Cerorhinca monocerata	brown	yellow	black	no	female	adult	neck	25/7/1932	1932	10571	KBIN	no	no	yes	4,9,10	483	50.07	-160	4432.48
Passeriformes	Certhiidae	Certhia brachydactyla	brown	yellow	brown	no	male	adult	belly	15/10/1953	1953	68950	KMMA	yes	yes	no	1.3	11	45.3057	11	4460.21
Passeriformes	Certhiidae	Certhia brachydactyla	brown	yellow	brown	no	male	adult	neck	15/10/1953	1953	68950	KMMA	yes	yes	no	1.3	11	45.3057	11	4460.21
Passeriformes	Furnariidae	Certhiasomus stictolaema	brown	yellow	brown	no	male	adult	belly	12/7/1917	1917	141095	MCZ	no	no	no	1	22	-4.1042	-63	6321.19
Passeriformes	Furnariidae	Certhiasomus stictolaema	brown	yellow	brown	no	male	adult	neck	12/7/1917	1917	141095	MCZ	no	no	no	1	22	-4.1042	-63	6321.19
Passeriformes	Furnariidae	Certhiasomus stictolaema	brown	yellow	brown	no	female	adult	belly	27/6/1939	1939	174343	MCZ	no	no	no	1	22	-4.1042	-63	6321.19
Passeriformes	Furnariidae	Certhiasomus stictolaema	brown	yellow	brown	no	female	adult	neck	27/6/1939	1939	174343	MCZ	no	no	no	1	22	-4.1042	-63	6321.19
Passeriformes	Furnariidae	Certhiaxis cinnamomeus	white	yellow	white	no	male	adult	belly	18/4/1921	1921	144331	MCZ	no	no	no	1.5	14.79	-13.4215	-54	6844.06
Passeriformes	Furnariidae	Certhiaxis cinnamomeus	white	yellow	brown	no	male	adult	neck	18/4/1921	1921	144331	MCZ	no	no	no	1.5	14.79	-13.4215	-54	6844.06
Passeriformes	Furnariidae	Certhiaxis cinnamomeus	brown	yellow	white	no	female	adult	belly	28/4/1914	1914	144527	MCZ	no	no	no	1.5	14.79	-13.4215	-54	6844.06
Passeriformes	Furnariidae	Certhiaxis cinnamomeus	brown	yellow	brown	no	female	adult	neck	28/4/1914	1914	144527	MCZ	no	no	no	1.5	14.79	-13.4215	-54	6844.06
Passeriformes	Thraupidae	Certhidea olivacea	brown	yellow	brown	no	female	adult	belly	5/8/1891	1891	65722	MCZ	No	No	No	1.3	12	-0.553279	-91	7128.26
Passeriformes	Thraupidae	Certhidea olivacea	brown	yellow	brown	no	female	adult	neck	5/8/1891	1891	65722	MCZ	No	No	No	1.3	12	-0.553279	-91	7128.26
Passeriformes	Alaudidae	Certhilauda semitorquata	brown	Yellow	brown	no	?	adult	belly	?	?	8220	KMMA	no	no	no	4.6	48	-29.398	28	6846.64
Passeriformes	Alaudidae	Certhilauda semitorquata	brown	Yellow	brown	no	?	adult	neck	?	?	8220	KMMA	no	no	no	4.6	48	-29.398	28	6846.64
Passeriformes	Meliphagidae	Certhionyx variegatus	white	yellow	white	no	male	adult	belly	7/12/1878	1878	7880	KBIN	No	no	No	2,3,4,6	26.3	-26.7361	132	6367.37
Passeriformes	Meliphagidae	Certhionyx variegatus	black	yellow	black	no	male	adult	neck	7/12/1878	1878	7880	KBIN	No	no	No	2,3,4,6	26.3	-26.7361	132	6367.37
Coraciiformes	Alcedinidae	Ceryle rudis	white	yellow	white	no	male	adult	belly	27/4/1912	1912	2662	KMMA	yes	yes	No	1,4,5,9,12,13	84.4	7.06447	45	7173.8
Coraciiformes	Alcedinidae	Ceryle rudis	white	yellow	black	no	male	adult	neck	27/4/1912	1912	2662	KMMA	yes	yes	No	1,4,5,9,12,13	84.4	7.06447	45	7173.8
Coraciiformes	Alcedinidae	Ceryle rudis	black	yellow	white	no	female	adult	belly	4/1944	2014	37873	KMMA	yes	yes	No	1,4,5,9,12,13	84.4	7.06447	45	7173.8
Coraciiformes	Alcedinidae	Ceryle rudis	black	yellow	black	no	female	adult	neck	4/1944	2014	37873	KMMA	yes	yes	No	1,4,5,9,12,13	84.4	7.06447	45	7173.8
Passeriformes	Scotoceridae	Cettia cetti	grey	yellow	grey	no	male	adult	belly	4/7/1972	1972	54266	KBIN	no	no	no	3,4,5	18.5	41.5776	43	5583.82
Passeriformes	Scotoceridae	Cettia cetti	grey	yellow	brown	no	male	adult	neck	4/7/1972	1972	54266	KBIN	no	no	no	3,4,5	18.5	41.5776	43	5583.82
Passeriformes	Scotoceridae	Cettia cetti	brown	yellow	grey	no	female	adult	belly	30/6/1972	1972	54361	KBIN	no	no	no	3,4,5	18.5	41.5776	43	5583.82
Passeriformes	Scotoceridae	Cettia cetti	brown	yellow	brown	no	female	adult	neck	30/6/1972	1972	54361	KBIN	no	no	no	3,4,5	18.5	41.5776	43	5583.82
Cuculiformes	Cuculidae	Ceuthmochares aereus	grey	Yellow	grey	no	female	adult	belly	24/11/1907	1907	32106	KMMA	no	no	no	1,2,3,5	63.9	-3.48695	22	6312.41
Cuculiformes	Cuculidae	Ceuthmochares aereus	grey	Yellow	grey	no	female	adult	neck	24/11/1907	1907	32106	KMMA	no	no	no	1,2,3,5	63.9	-3.48695	22	6312.41
Coraciiformes	Alcenidae	Ceyx rufidorsa	orange	yellow	yellow	no	male	adult	belly	18/4/1973	1973	54827	KBIN	no	no	no	1.5	21.5	0.438688	109	6461.16
Coraciiformes	Alcenidae	Ceyx rufidorsa	orange	yellow	red	no	male	adult	neck	18/4/1973	1973	54827	KBIN	no	no	no	1.5	21.5	0.438688	109	6461.16
Coraciiformes	Alcenidae	Ceyx rufidorsa	brown	yellow	yellow	no	female	adult	belly	1/6/1973	1973	54829	KBIN	no	no	no	1.5	21.5	0.438688	109	6461.16
Coraciiformes	Alcenidae	Ceyx rufidorsa	brown	yellow	red	no	female	adult	neck	1/6/1973	1973	54829	KBIN	no	no	no	1.5	21.5	0.438688	109	6461.16
Apodiformes	Trochilidae	Chaetocercus jourdanii	brown	yellow	white	no	female	adult	belly	?	?	4481	KBIN	yes	yes	no	1,3,4	6.5	9.49853	-68	5954.62
Apodiformes	Trochilidae	Chaetocercus jourdanii	green	yellow	brown	no	female	adult	neck	?	?	4481	KBIN	yes	yes	no	1,3,4	6.5	9.49853	-68	5954.62
Apodiformes	Trochilidae	Chaetocercus jourdanii	brown	yellow	green	no	male	adult	belly	1942	1942	55072	KBIN	yes	yes	no	1,3,4	6.5	9.49853	-68	5954.62
Apodiformes	Trochilidae	Chaetocercus jourdanii	green	yellow	green	no	male	adult	neck	1942	1942	55072	KBIN	yes	yes	no	1,3,4	6.5	9.49853	-68	5954.62
Apodiformes	Trochilidae	Chaetocercus mulsant	white	yellow	white	no	female	adult	belly	21/3/38	1938	54983	KBIN	yes	yes	no	1	4	-5.8061	-76	5542.78
Apodiformes	Trochilidae	Chaetocercus mulsant	green	yellow	green	no	female	adult	neck	21/3/38	1938	54983	KBIN	yes	yes	no	1	4	-5.8061	-76	5542.78
Apodiformes	Trochilidae	Chaetocercus mulsant	green	yellow	green	no	male	adult	belly	?	?	54987	KBIN	yes	yes	no	1	4	-5.8061	-76	5542.78
Apodiformes	Trochilidae	Chaetocercus mulsant	green	yellow	green	no	male	adult	neck	?	?	54987	KBIN	yes	yes	no	1	4	-5.8061	-76	5542.78
Passeriformes	Chaetopidae	Chaetops frenatus	brown	yellow	brown	no	female	adult	belly	23/8/1847	1847	7663	KBIN	yes	yes	no	3.6	60	-33.5964	21	6199.65
Passeriformes	Chaetopidae	Chaetops frenatus	brown	yellow	brown	no	female	adult	neck	23/8/1847	1847	7663	KBIN	yes	yes	no	3.6	60	-33.5964	21	6199.65
Passeriformes	Chaetopidae	Chaetops frenatus	brown	yellow	brown	no	male	adult	belly	23/8/1847	1847	7663	KBIN	yes	yes	no	3.6	60	-33.5964	21	6199.65
Passeriformes	Chaetopidae	Chaetops frenatus	brown	yellow	black	no	male	adult	neck	23/8/1847	1847	7663	KBIN	yes	yes	no	3.6	60	-33.5964	21	6199.65
Passeriformes	Rhipiduridae	Chaetorhynchus papuensis	black	yellow	black	no	male	adult	belly	24/11/1891	1891	931	KBIN	no	no	no	1	45	-5.06165	142	6037.65
Passeriformes	Rhipiduridae	Chaetorhynchus papuensis	black	yellow	blue	no	male	adult	neck	24/11/1891	1891	931	KBIN	no	no	no	1	45	-5.06165	142	6037.65
Passeriformes	Locustellidae	Chaetornis striata	brown	yellow	brown	no	?	adult	belly	?	?	98098	MCZ	no	no	No	3,4,5	35	26.1825	82	7586.64
Passeriformes	Locustellidae	Chaetornis striata	brown	yellow	brown	no	?	adult	neck	?	?	98098	MCZ	no	no	No	3,4,5	35	26.1825	82	7586.64
Apodiformes	Apiodidae	Chaetura vauxi	\	yellow	grey	no	female	adult	belly	30/5/1934	1934	12154	KBIN	no	no	yes	1	22	34.1771	-108	7050.34
Apodiformes	Apiodidae	Chaetura vauxi	\	yellow	black	no	female	adult	neck	30/5/1934	1934	12154	KBIN	no	no	yes	1	22	34.1771	-108	7050.34
Apodiformes	Apiodidae	Chaetura vauxi	brown	yellow	grey	no	male	adult	belly	9/7/1934	1934	12155	KBIN	no	no	yes	1	22	34.1771	-108	7050.34
Apodiformes	Apiodidae	Chaetura vauxi	brown	yellow	black	no	male	adult	neck	9/7/1934	1934	12155	KBIN	no	no	yes	1	22	34.1771	-108	7050.34
Passeriformes	Nectariniidae	Chalcomitra rubescens	yellow	yellow	yellow	no	female	adult	belly	6/10/1929	1929	31953	KMMA	yes	yes	no	1,2,3,4	14	-2.02633	21	6064.19
Passeriformes	Nectariniidae	Chalcomitra rubescens	black	black	brown	no	female	adult	neck	6/10/1929	1929	31953	KMMA	yes	yes	no	1,2,3,4	14	-2.02633	21	6064.19
Passeriformes	Nectariniidae	Chalcomitra rubescens	brown	yellow	black	no	male	adult	belly	16/8/1905	1905	49776	KMMA	yes	yes	no	1,2,3,4	14	-2.02633	21	6064.19
Passeriformes	Nectariniidae	Chalcomitra rubescens	brown	black	brown	no	male	adult	neck	16/8/1905	1905	49776	KMMA	yes	yes	no	1,2,3,4	14	-2.02633	21	6064.19
Passeriformes	Nectariniidae	Chalcoparia singalensis	yellow	yellow	yellow	no	male	adult	belly	12/5/1932	1932	35120	KBIN	yes	yes	no	1,3,5	9.1	11.0312	103	7045.46
Passeriformes	Nectariniidae	Chalcoparia singalensis	green	yellow	green	no	male	adult	neck	12/5/1932	1932	35120	KBIN	yes	yes	no	1,3,5	9.1	11.0312	103	7045.46
Columbiformes	Columbiidae	Chalcophaps indica	grey	yellow	brown	no	female	adult	belly	17/3/1885	1885	3679	KBIN	yes	yes	no	1	137.67	8.19593	109	6858.44
Columbiformes	Columbiidae	Chalcophaps indica	brown	yellow	brown	no	female	adult	neck	17/3/1885	1885	3679	KBIN	yes	yes	no	1	137.67	8.19593	109	6858.44
Columbiformes	Columbiidae	Chalcophaps indica	brown	yellow	brown	no	male	adult	belly	17/3/1885	1885	3679	KBIN	yes	yes	no	1	137.67	8.19593	109	6858.44
Columbiformes	Columbiidae	Chalcophaps indica	brown	yellow	brown	no	male	adult	neck	17/3/1885	1885	3679	KBIN	yes	yes	no	1	137.67	8.19593	109	6858.44
Psittaciformes	Psittaculidae	Chalcopsitta cardinalis	red	yellow	red	no	female	adult	belly	1882	1882	8440	KBIN	no	no	no	1	183	-7.90403	158	6498.55
Psittaciformes	Psittaculidae	Chalcopsitta cardinalis	red	yellow	red	no	female	adult	neck	1882	1882	8440	KBIN	no	no	no	1	183	-7.90403	158	6498.55
Psittaciformes	Psittaculidae	Chalcopsitta cardinalis	red	yellow	red	no	male	adult	belly	8/3/1935	1935	34815	KBIN	no	no	no	1	183	-7.90403	158	6498.55
Psittaciformes	Psittaculidae	Chalcopsitta cardinalis	red	yellow	red	no	male	adult	neck	8/3/1935	1935	34815	KBIN	no	no	no	1	183	-7.90403	158	6498.55
Apodiformes	Trochilidae	Chalcostigma heteropogon	green	yellow	green	no	male	adult	belly	?	?	4629	KBIN	yes	yes	no	1,3,4	6.3	6.19811	-73	5977.5
Apodiformes	Trochilidae	Chalcostigma heteropogon	green	yellow	green	no	male	adult	neck	?	?	4629	KBIN	yes	yes	no	1,3,4	6.3	6.19811	-73	5977.5
Apodiformes	Trochilidae	Chalcostigma heteropogon	green	yellow	brown	no	female	adult	belly	1847	1847	4573	KBIN	yes	yes	no	1,3,4	6.3	6.19811	-73	5977.5
Apodiformes	Trochilidae	Chalcostigma heteropogon	green	yellow	green	no	female	adult	neck	1847	1847	4573	KBIN	yes	yes	no	1,3,4	6.3	6.19811	-73	5977.5
Apodiformes	Trochilidae	Chalybura buffonii	green	yellow	green	no	male	adult	belly	1977	1977	56840	KBIN	yes	yes	no	1.3	7.9	7.99898	-74	5952.3
Apodiformes	Trochilidae	Chalybura buffonii	grey	yellow	green	no	male	adult	neck	1977	1977	56840	KBIN	yes	yes	no	1.3	7.9	7.99898	-74	5952.3
Apodiformes	Trochilidae	Chalybura buffonii	green	yellow	white	no	female	adult	belly	1977	1977	56839	KBIN	yes	yes	no	1.3	7.9	7.99898	-74	5952.3
Apodiformes	Trochilidae	Chalybura buffonii	green	yellow	green	no	female	adult	neck	1977	1977	56839	KBIN	yes	yes	no	1.3	7.9	7.99898	-74	5952.3
Passeriformes	Paradoxornithidae	Chamaea fasciata	brown	yellow	brown	no	male	adult	belly	7/5/1921	1921	42437	KBIN	no	no	no	3	14.75	38.3018	-121	5893.34
Passeriformes	Paradoxornithidae	Chamaea fasciata	brown	yellow	brown	no	male	adult	neck	7/5/1921	1921	42437	KBIN	no	no	no	3	14.75	38.3018	-121	5893.34
Passeriformes	Paradoxornithidae	Chamaea fasciata	brown	yellow	brown	no	female	adult	belly	12/3/1919	1919	42436	KBIN	no	no	no	3	14.75	38.3018	-121	5893.34
Passeriformes	Paradoxornithidae	Chamaea fasciata	brown	yellow	brown	no	female	adult	neck	12/3/1919	1919	42436	KBIN	no	no	no	3	14.75	38.3018	-121	5893.34
Galliformes	Cracidae	Chamaepetes goudotii	brown	yellow	brown	no	male	adult	belly	1841	1841	1735	KBIN	no	no	no	1	800	-0.323371	-77	5641.84
Galliformes	Cracidae	Chamaepetes goudotii	brown	yellow	black	no	male	adult	neck	1841	1841	1735	KBIN	no	no	no	1	800	-0.323371	-77	5641.84
Galliformes	Cracidae	Chamaepetes goudotii	\	yellow	brown	no	female	adult	belly	1841	1841	1735	KBIN	no	no	no	1	800	-0.323371	-77	5641.84
Galliformes	Cracidae	Chamaepetes goudotii	\	yellow	black	no	female	adult	neck	1841	1841	1735	KBIN	no	no	no	1	800	-0.323371	-77	5641.84
Passeriformes	Formicariidae	Chamaeza campanisona	white	yellow	white	no	?	adult	belly	25/7/1847	1847	2174	KBIN	no	no	no	1	112	-16.6538	-55	6720.72
Passeriformes	Formicariidae	Chamaeza campanisona	brown	yellow	brown	no	?	adult	neck	25/7/1847	1847	2174	KBIN	no	no	no	1	112	-16.6538	-55	6720.72
Charadriiformes	Charadriidae	Charadrius hiaticula	\	yellow	white	no	male	adult	belly	7/11/1946	1946	42947	KMMA	yes	yes	yes	4,5,9,12,13	78	71.0296	41	6413.46
Charadriiformes	Charadriidae	Charadrius hiaticula	\	Yellow	brown	no	male	adult	neck	7/11/1946	1946	42947	KMMA	yes	yes	yes	4,5,9,12,13	78	71.0296	41	6413.46
Charadriiformes	Charadriidae	Charadrius hiaticula	\	yellow	white	no	female	adult	belly	2/4/1936	1936	37169	KMMA	yes	yes	yes	4,5,9,12,13	78	71.0296	41	6413.46
Charadriiformes	Charadriidae	Charadrius hiaticula	\	Yellow	brown	no	female	adult	neck	2/4/1936	1936	37169	KMMA	yes	yes	yes	4,5,9,12,13	78	71.0296	41	6413.46
Passeriformes	Thraupidae	Charitospiza eucosma	brown	yellow	brown	no	male	adult	belly	1964	1905	262715	MCZ	yes	yes	No	2	?	-16.5141	-50	6765.95
Passeriformes	Thraupidae	Charitospiza eucosma	black	yellow	black	no	male	adult	neck	1964	1905	262715	MCZ	yes	yes	No	2	?	-16.5141	-50	6765.95
Psittaciformes	Psittaculidae	Charmosyna papou	red	yellow	red	no	male	adult	belly	1887	1887	8804	KBIN	yes	yes	no	1	83	-5.20164	142	6071.17
Psittaciformes	Psittaculidae	Charmosyna papou	red	yellow	blue	no	male	adult	neck	1887	1887	8804	KBIN	yes	yes	no	1	83	-5.20164	142	6071.17
Psittaciformes	Psittaculidae	Charmosyna papou	blue	yellow	red	no	female	adult	belly	1887	1887	8804	KBIN	yes	yes	no	1	83	-5.20164	142	6071.17
Psittaciformes	Psittaculidae	Charmosyna papou	blue	yellow	blue	no	female	adult	neck	1887	1887	8804	KBIN	yes	yes	no	1	83	-5.20164	142	6071.17
Passeriformes	Monarchidae	Chasiempis sandwichensis	white	yellow	white	no	male	adult	belly	23/10/1899	1899	37190	MCZ	yes	yes	no	1,2,3	18	19.5869	-155	6915.27
Passeriformes	Monarchidae	Chasiempis sandwichensis	white	yellow	brown	no	male	adult	neck	23/10/1899	1899	37190	MCZ	yes	yes	no	1,2,3	18	19.5869	-155	6915.27
Passeriformes	Monarchidae	Chasiempis sandwichensis	brown	yellow	white	no	female	adult	belly	1895	1895	77050	MCZ	yes	yes	no	1,2,3	18	19.5869	-155	6915.27
Passeriformes	Monarchidae	Chasiempis sandwichensis	brown	yellow	brown	no	female	adult	neck	1895	1895	77050	MCZ	yes	yes	no	1,2,3	18	19.5869	-155	6915.27
Anseriformes	Anhimidae	Chauna torquata	grey	yellow	grey	no	male	adult	belly	10/12/1931	1931	15674	KBIN	no	no	no	4.5	3150	-25.5562	-59	6391.56
Anseriformes	Anhimidae	Chauna torquata	grey	yellow	grey	no	male	adult	neck	10/12/1931	1931	15674	KBIN	no	no	no	4.5	3150	-25.5562	-59	6391.56
Accipitriformes	Accipitridae	Chelictinia riocourii	\	yellow	white	no	male	adult	belly	9/3/1922	1922	1922.12.8.287	NHM	no	no	no	2,3,4,8	110	14.6089	10	6881.17
Accipitriformes	Accipitridae	Chelictinia riocourii	\	yellow	grey	no	male	adult	neck	9/3/1922	1922	1922.12.8.287	NHM	no	no	no	2,3,4,8	110	14.6089	10	6881.17
Accipitriformes	Accipitridae	Chelictinia riocourii	\	yellow	white	no	female	adult	belly	9/3/1922	1922	1922.12.8.290	NHM	no	no	no	2,3,4,8	110	14.6089	10	6881.17
Accipitriformes	Accipitridae	Chelictinia riocourii	\	yellow	grey	no	female	adult	neck	9/3/1922	1922	1922.12.8.290	NHM	no	no	no	2,3,4,8	110	14.6089	10	6881.17
Galbuliformes	Bucconidae	Chelidoptera tenebrosa	black	yellow	black	no	female	adult	belly	28/10/1982	1982	66742	KBIN	no	no	no	1,2,3	35.9	-7.47527	-57	6693.88
Galbuliformes	Bucconidae	Chelidoptera tenebrosa	black	yellow	black	no	female	adult	neck	28/10/1982	1982	66742	KBIN	no	no	no	1,2,3	35.9	-7.47527	-57	6693.88
Galbuliformes	Bucconidae	Chelidoptera tenebrosa	black	yellow	black	no	male	adult	belly	30/5/1952	1952	64901	KBIN	no	no	no	1,2,3	35.9	-7.47527	-57	6693.88
Galbuliformes	Bucconidae	Chelidoptera tenebrosa	black	yellow	black	no	male	adult	neck	30/5/1952	1952	64901	KBIN	no	no	no	1,2,3	35.9	-7.47527	-57	6693.88
Passeriformes	Stenostiridae	Chelidorhynx hypoxantha	yellow	yellow	yellow	no	male	adult	belly	26/5/1937	1937	196835	MCZ	yes	yes	no	1	6	25.5477	95	7481.35
Passeriformes	Stenostiridae	Chelidorhynx hypoxantha	yellow	yellow	yellow	no	male	adult	neck	26/5/1937	1937	196835	MCZ	yes	yes	no	1	6	25.5477	95	7481.35
Passeriformes	Stenostiridae	Chelidorhynx hypoxantha	yellow	yellow	yellow	no	female	adult	belly	18/7/1921	1921	128724	MCZ	yes	yes	no	1	6	25.5477	95	7481.35
Passeriformes	Stenostiridae	Chelidorhynx hypoxantha	brown	yellow	brown	no	female	adult	neck	18/7/1921	1921	128724	MCZ	yes	yes	no	1	6	25.5477	95	7481.35
Anseriformes	Anatidae	Chenonetta jubata	grey	yellow	white	no	?	adult	belly	1/2/1930	1930	15766	KBIN	yes	yes	no	1.5	807.5	-27.1114	136	6548.39
Anseriformes	Anatidae	Chenonetta jubata	brown	yellow	brown	no	?	adult	neck	1/2/1930	1930	15766	KBIN	yes	yes	no	1.5	807.5	-27.1114	136	6548.39
Passeriformes	Maluridae	Chenorhamphus greyi	blue	yellow	blue	no	male	adult	belly	3/7/1966	1966	815007	AMNH	yes	yes	no	1	17	-2.8121	137	6378.91
Passeriformes	Maluridae	Chenorhamphus greyi	blue	yellow	blue	no	male	adult	neck	3/7/1966	1966	815007	AMNH	yes	yes	no	1	17	-2.8121	137	6378.91
Passeriformes	Maluridae	Chenorhamphus greyi	blue	yellow	blue	no	female	adult	belly	20/8/1928	1928	294014	AMNH	yes	yes	no	1	17	-2.8121	137	6378.91
Passeriformes	Maluridae	Chenorhamphus greyi	blue	yellow	blue	no	female	adult	neck	20/8/1928	1928	294014	AMNH	yes	yes	no	1	17	-2.8121	137	6378.91
Passeriformes	Hirundinidae	Cheramoeca leucosterna	white	yellow	white	no	?	adult	belly	8/9/1846	1846	6951	KBIN	no	no	yes	1,3,4,5	14.1	-27.6449	134	6114.51
Passeriformes	Hirundinidae	Cheramoeca leucosterna	brown	yellow	brown	no	?	adult	neck	8/9/1846	1846	6951	KBIN	no	no	yes	1,3,4,5	14.1	-27.6449	134	6114.51
Passeriformes	Alaudidae	Chersomanes albofasciata	brown	Yellow	brown	no	female	adult	belly	2/10/1954	1954	75529	KMMA	no	no	sometimes co-operativel	3.4	24.82	-24.7026	21	7172.77
Passeriformes	Alaudidae	Chersomanes albofasciata	brown	Yellow	brown	no	female	adult	neck	2/10/1954	1954	75529	KMMA	no	no	sometimes co-operativel	3.4	24.82	-24.7026	21	7172.77
Passeriformes	Alaudidae	Chersomanes albofasciata	brown	Yellow	brown	no	male	adult	belly	2/10/1954	1954	95530	KMMA	no	no	sometimes co-operativel	3.4	24.82	-24.7026	21	7172.77
Passeriformes	Alaudidae	Chersomanes albofasciata	brown	Yellow	brown	no	male	adult	neck	2/10/1954	1954	95530	KMMA	no	no	sometimes co-operativel	3.4	24.82	-24.7026	21	7172.77
Passeriformes	Alaudidae	Chersophilus duponti	white	yellow	white	no	male	adult	belly	4/1891	1891	9424	KBIN	no	No	yes	3.4	47	34.5187	6	6801.11
Passeriformes	Alaudidae	Chersophilus duponti	white	yellow	brown	no	male	adult	neck	4/1891	1891	9424	KBIN	no	No	yes	3.4	47	34.5187	6	6801.11
Passeriformes	Alaudidae	Chersophilus duponti	brown	yellow	white	no	female	adult	belly	4/1891	1891	9424	KBIN	no	No	yes	3.4	47	34.5187	6	6801.11
Passeriformes	Alaudidae	Chersophilus duponti	brown	yellow	brown	no	female	adult	neck	4/1891	1891	9424	KBIN	no	No	yes	3.4	47	34.5187	6	6801.11
Charadriiformes	Chionidae	Chionis albus	white	yellow	white	no	?	adult	belly	25/7/1932	1932	2345	KBIN	no	no	yes	12	677	-63.3904	-58	2501.29
Charadriiformes	Chionidae	Chionis albus	white	yellow	white	no	?	adult	neck	25/7/1932	1932	2345	KBIN	no	no	yes	12	677	-63.3904	-58	2501.29
Passeriformes	Pipridae	Chiroxiphia pareola	black	yellow	black	no	male	adult	belly	6/2/1832	1832	54475	KBIN	yes	yes	no	1	24.5	-4.80528	-59	6831.48
Passeriformes	Pipridae	Chiroxiphia pareola	yellow	yellow	black	no	male	adult	neck	6/2/1832	1832	54475	KBIN	yes	yes	no	1	24.5	-4.80528	-59	6831.48
Passeriformes	Pipridae	Chiroxiphia pareola	black	yellow	grey	no	female	adult	belly	23/8/1847	1847	324	KBIN	yes	yes	no	1	24.5	-4.80528	-59	6831.48
Passeriformes	Pipridae	Chiroxiphia pareola	green	yellow	grey	no	female	adult	neck	23/8/1847	1847	324	KBIN	yes	yes	no	1	24.5	-4.80528	-59	6831.48
Passeriformes	Ptilonrhynchidae	Chlamydera nuchalis	grey	yellow	white	no	female	adult	belly	1967	1967	6599	KBIN	yes	yes	no	1.2	201	-16.6273	136	6632.88
Passeriformes	Ptilonrhynchidae	Chlamydera nuchalis	grey	yellow	grey	no	female	adult	neck	1967	1967	6599	KBIN	yes	yes	no	1.2	201	-16.6273	136	6632.88
Passeriformes	Ptilonrhynchidae	Chlamydera nuchalis	grey	yellow	grey	no	male	adult	belly	2/8/1884	1884	8387	KBIN	yes	yes	no	1.2	201	-16.6273	136	6632.88
Passeriformes	Ptilonrhynchidae	Chlamydera nuchalis	grey	yellow	grey	no	male	adult	neck	2/8/1884	1884	8387	KBIN	yes	yes	no	1.2	201	-16.6273	136	6632.88
Passeriformes	Turdidae	Chlamydochaera jefferyi	grey	yellow	grey	no	male	adult	belly	?	?	134741	MCZ	yes	yes	No	1	?	2.46409	115	6120.96
Passeriformes	Turdidae	Chlamydochaera jefferyi	grey	yellow	grey	no	male	adult	neck	?	?	134741	MCZ	yes	yes	No	1	?	2.46409	115	6120.96
Otidiformes	Otididae	Chlamydotis macqueenii	white	yellow	white	no	female	adult	belly	25/7/1932	1932	10537	KBIN	yes	yes	no	4.8	3200	NA	NA	NaN
Otidiformes	Otididae	Chlamydotis macqueenii	grey	yellow	grey	no	female	adult	neck	25/7/1932	1932	10537	KBIN	yes	yes	no	4.8	3200	NA	NA	NaN
Passeriformes	Paradoxornithidae	Chleuasicus atrosuperciliaris	brown	yellow	brown	no	male	adult	belly	1900	1900	679948	AMNH	no	no	no	1.4	?	24.6842	97	7401.72
Passeriformes	Paradoxornithidae	Chleuasicus atrosuperciliaris	brown	yellow	brown	no	male	adult	neck	1900	1900	679948	AMNH	no	no	no	1.4	?	24.6842	97	7401.72
Passeriformes	Paradoxornithidae	Chleuasicus atrosuperciliaris	brown	yellow	brown	no	female	adult	belly	18/2/1903	1903	679946	AMNH	no	no	no	1.4	?	24.6842	97	7401.72
Passeriformes	Paradoxornithidae	Chleuasicus atrosuperciliaris	brown	yellow	brown	no	female	adult	neck	18/2/1903	1903	679946	AMNH	no	no	no	1.4	?	24.6842	97	7401.72
Charadriiformes	Laridae	Chlidonias leucopterus	white	yellow	white	no	female	adult	belly	24/5/1958	1958	3321	KMMA	no	no	Yes	4,5,12	79	51.0222	66	3938.42
Charadriiformes	Laridae	Chlidonias leucopterus	white	yellow	brown	no	female	adult	neck	24/5/1958	1958	3321	KMMA	no	no	Yes	4,5,12	79	51.0222	66	3938.42
Charadriiformes	Laridae	Chlidonias leucopterus	black	yellow	white	no	male	adult	belly	24/5/1958	1958	3321	KMMA	no	no	Yes	4,5,12	79	51.0222	66	3938.42
Charadriiformes	Laridae	Chlidonias leucopterus	black	yellow	black	no	male	adult	neck	24/5/1958	1958	3321	KMMA	no	no	Yes	4,5,12	79	51.0222	66	3938.42
Anseriformes	Anatidae	Chloephaga rubidiceps	brown	yellow	brown	no	female	adult	belly	4/1972	2014	53635	KBIN	yes	no	no	4	2020	-52.7662	-67	3252.34
Anseriformes	Anatidae	Chloephaga rubidiceps	brown	yellow	brown	no	female	adult	neck	4/1972	2014	53635	KBIN	yes	no	no	4	2020	-52.7662	-67	3252.34
Anseriformes	Anatidae	Chloephaga rubidiceps	brown	yellow	brown	no	male	adult	belly	22/2/1976	1976	57513	KBIN	yes	no	no	4	2020	-52.7662	-67	3252.34
Anseriformes	Anatidae	Chloephaga rubidiceps	brown	yellow	brown	no	male	adult	neck	22/2/1976	1976	57513	KBIN	yes	no	no	4	2020	-52.7662	-67	3252.34
Apodiformes	Trochilidae	Chlorestes notata	grey	yellow	white	no	male	adult	belly	20/11/1884	1884	709	KBIN	yes	yes	no	1.2	4.5	-1.63995	-60	6066.94
Apodiformes	Trochilidae	Chlorestes notata	grey	yellow	green	no	male	adult	neck	20/11/1884	1884	709	KBIN	yes	yes	no	1.2	4.5	-1.63995	-60	6066.94
Apodiformes	Trochilidae	Chlorestes notata	green	yellow	white	no	female	adult	belly	1930	1930	709	KBIN	yes	yes	no	1.2	4.5	-1.63995	-60	6066.94
Apodiformes	Trochilidae	Chlorestes notata	green	yellow	green	no	female	adult	neck	1930	1930	709	KBIN	yes	yes	no	1.2	4.5	-1.63995	-60	6066.94
Passeriformes	Fringillidae	Chloris chloris	yellow	yellow	yellow	no	male	adult	belly	27/3/1999	1999	71743	KBIN	yes	yes	yes	1.3	34	50.2931	25	3806.06
Passeriformes	Fringillidae	Chloris chloris	yellow	yellow	brown	no	male	adult	neck	27/3/1999	1999	71743	KBIN	yes	yes	yes	1.3	34	50.2931	25	3806.06
Passeriformes	Fringillidae	Chloris chloris	brown	yellow	yellow	no	female	adult	belly	21/12/1992	1992	72069	KBIN	yes	yes	yes	1.3	34	50.2931	25	3806.06
Passeriformes	Fringillidae	Chloris chloris	brown	yellow	brown	no	female	adult	neck	21/12/1992	1992	72069	KBIN	yes	yes	yes	1.3	34	50.2931	25	3806.06
Coraciiformes	Alcenidae	Chloroceryle amazona	white	yellow	white	no	female	adult	belly	1845	1905	3791	KBIN	yes	yes	no	1,5,9,13	126.5	-9.16373	-60	6848.46
Coraciiformes	Alcenidae	Chloroceryle amazona	white	yellow	black	no	female	adult	neck	1845	1905	3791	KBIN	yes	yes	no	1,5,9,13	126.5	-9.16373	-60	6848.46
Coraciiformes	Alcenidae	Chloroceryle amazona	green	yellow	white	no	male	adult	belly	23/11/1982	1982	1179	KBIN	yes	yes	no	1,5,9,13	126.5	-9.16373	-60	6848.46
Coraciiformes	Alcenidae	Chloroceryle amazona	green	yellow	black	no	male	adult	neck	23/11/1982	1982	1179	KBIN	yes	yes	no	1,5,9,13	126.5	-9.16373	-60	6848.46
Passeriformes	Zosteropidae	Chlorocharis emiliae	yellow	yellow	yellow	no	male	adult	belly	10/8/1937	1937	198086	MCZ	No	no	No	1	13.9	2.08665	114	6217.69
Passeriformes	Zosteropidae	Chlorocharis emiliae	yellow	yellow	brown	no	male	adult	neck	10/8/1937	1937	198086	MCZ	No	no	No	1	13.9	2.08665	114	6217.69
Passeriformes	Zosteropidae	Chlorocharis emiliae	brown	yellow	yellow	no	female	adult	belly	12/8/1937	1937	198091	MCZ	No	no	No	1	13.9	2.08665	114	6217.69
Passeriformes	Zosteropidae	Chlorocharis emiliae	brown	yellow	brown	no	female	adult	neck	12/8/1937	1937	198091	MCZ	No	no	No	1	13.9	2.08665	114	6217.69
Passeriformes	Thraupidae	Chlorochrysa calliparaea	green	yellow	green	no	male	adult	belly	20/11/1875	1875	7843	KBIN	yes	yes	no	1	21.5	1.18601	-73	5718.54
Passeriformes	Thraupidae	Chlorochrysa calliparaea	green	yellow	green	no	male	adult	neck	20/11/1875	1875	7843	KBIN	yes	yes	no	1	21.5	1.18601	-73	5718.54
Passeriformes	Pycnonotidae	Chlorocichla falkensteini (as phyllastrephus)	grey	yellow	grey	no	male	adult	belly	17/11/1992	1992	92.148.A.0082	KMMA	no	no	no	1,2,3	41	-1.8835	14	6151.99
Passeriformes	Pycnonotidae	Chlorocichla falkensteini (as phyllastrephus)	grey	yellow	brown	no	male	adult	neck	17/11/1992	1992	92.148.A.0082	KMMA	no	no	no	1,2,3	41	-1.8835	14	6151.99
Passeriformes	Pycnonotidae	Chlorocichla falkensteini (as phyllastrephus)	brown	yellow	grey	no	female	adult	belly	30/10/1992	1992	92.148.A.0081	KMMA	no	no	no	1,2,3	41	-1.8835	14	6151.99
Passeriformes	Pycnonotidae	Chlorocichla falkensteini (as phyllastrephus)	brown	yellow	brown	no	female	adult	neck	30/10/1992	1992	92.148.A.0081	KMMA	no	no	no	1,2,3	41	-1.8835	14	6151.99
Passeriformes	Fringillidae	Chlorodrepanis virens	yellow	yellow	yellow	no	male	adult	belly	1845	1845	3344	KBIN	yes	yes	no	1	16.2	19.7803	-156	6908.96
Passeriformes	Fringillidae	Chlorodrepanis virens	yellow	yellow	yellow	no	male	adult	neck	1845	1845	3344	KBIN	yes	yes	no	1	16.2	19.7803	-156	6908.96
Passeriformes	Thraupidae	Chlorophanes spiza	green	yellow	green	no	male	adult	belly	14/9/1937	1937	35943	KBIN	yes	yes	no	1	11	-3.82372	-63	6234.25
Passeriformes	Thraupidae	Chlorophanes spiza	black	yellow	black	no	male	adult	neck	14/9/1937	1937	35943	KBIN	yes	yes	no	1	11	-3.82372	-63	6234.25
Passeriformes	Fringillidae	Chlorophonia pyrrhophrys	yellow	yellow	yellow	no	male	adult	belly	4/4/1876	1876	7060	KBIN	yes	yes	no	1	18	-0.0691287	-76	5517.47
Passeriformes	Fringillidae	Chlorophonia pyrrhophrys	yellow	yellow	blue	no	male	adult	neck	4/4/1876	1876	7060	KBIN	yes	yes	no	1	18	-0.0691287	-76	5517.47
Passeriformes	Fringillidae	Chlorophonia pyrrhophrys	blue	yellow	yellow	no	female	adult	belly	4/4/1876	1876	7060	KBIN	yes	yes	no	1	18	-0.0691287	-76	5517.47
Passeriformes	Fringillidae	Chlorophonia pyrrhophrys	blue	yellow	blue	no	female	adult	neck	4/4/1876	1876	7060	KBIN	yes	yes	no	1	18	-0.0691287	-76	5517.47
Passeriformes	Pipridae	Chloropipo unicolor	black	yellow	black	no	male	adult	belly	7/8/1964	1964	329699	MCZ	yes	yes	no	1	15.5	-7.43511	-76	4815.43
Passeriformes	Pipridae	Chloropipo unicolor	green	yellow	blue	no	male	adult	neck	7/8/1964	1964	329699	MCZ	yes	yes	no	1	15.5	-7.43511	-76	4815.43
Passeriformes	Pipridae	Chloropipo unicolor	blue	yellow	green	no	female	adult	belly	11/8/1964	1964	329700	MCZ	yes	yes	no	1	15.5	-7.43511	-76	4815.43
Passeriformes	Pipridae	Chloropipo unicolor	green	yellow	green	no	female	adult	neck	11/8/1964	1964	329700	MCZ	yes	yes	no	1	15.5	-7.43511	-76	4815.43
Passeriformes	Chloropseidae	Chloropsis sonnerati	green	yellow	green	no	male	adult	belly	28/10/1891	1891	38585	KBIN	yes	yes	no	1.3	48.2	0.842539	108	6492.47
Passeriformes	Chloropseidae	Chloropsis sonnerati	green	yellow	green	no	male	adult	neck	28/10/1891	1891	38585	KBIN	yes	yes	no	1.3	48.2	0.842539	108	6492.47
Passeriformes	Chloropseidae	Chloropsis sonnerati	green	yellow	green	no	female	adult	belly	1845	1845	3858	KBIN	yes	yes	no	1.3	48.2	0.842539	108	6492.47
Passeriformes	Chloropseidae	Chloropsis sonnerati	green	yellow	green	no	female	adult	neck	1845	1845	3858	KBIN	yes	yes	no	1.3	48.2	0.842539	108	6492.47
Passeriformes	Thraupidae	Chlorornis riefferii	green	yellow	green	no	?	adult	belly	4/4/1876	1876	210	KBIN	no	no	no	1	59	-5.05713	-75	6290.96
Passeriformes	Thraupidae	Chlorornis riefferii	green	yellow	green	no	?	adult	neck	4/4/1876	1876	210	KBIN	no	no	no	1	59	-5.05713	-75	6290.96
Passeriformes	Passerellidae	Chlorospingus pileatus	yellow	yellow	yellow	no	male	adult	belly	16/9/1978	1978	61232	KBIN	no	no	no	1.3	19.8	9.4643	-83	7397.98
Passeriformes	Passerellidae	Chlorospingus pileatus	yellow	yellow	black	no	male	adult	neck	16/9/1978	1978	61232	KBIN	no	no	no	1.3	19.8	9.4643	-83	7397.98
Passeriformes	Passerellidae	Chlorospingus pileatus	black	yellow	yellow	no	female	adult	belly	14/9/1978	1978	61228	KBIN	no	no	no	1.3	19.8	9.4643	-83	7397.98
Passeriformes	Passerellidae	Chlorospingus pileatus	black	yellow	black	no	female	adult	belly	14/9/1978	1978	61228	KBIN	no	no	no	1.3	19.8	9.4643	-83	7397.98
Apodiformes	Trochilidae	Chlorostilbon sp. (Brevicaudatus) probably Chlorostilbon mellisugus	green	yellow	green	no	male	adult	belly	1847	1847	4582	KBIN	yes	yes	no	1.2	3.5	-3.74301	-63	6234.25
Apodiformes	Trochilidae	Chlorostilbon sp. (Brevicaudatus) probably Chlorostilbon mellisugus	green	yellow	green	no	male	adult	neck	1847	1847	4582	KBIN	yes	yes	no	1.2	3.5	-3.74301	-63	6234.25
Apodiformes	Trochilidae	Chlorostilbon sp. (Brevicaudatus) probably Chlorostilbon mellisugus	green	yellow	white	no	female	adult	belly	1847	1847	4580	KBIN	yes	yes	no	1.2	3.5	-3.74301	-63	6234.25
Apodiformes	Trochilidae	Chlorostilbon sp. (Brevicaudatus) probably Chlorostilbon mellisugus	green	yellow	green	no	female	adult	neck	1847	1847	4580	KBIN	yes	yes	no	1.2	3.5	-3.74301	-63	6234.25
Passeriformes	Cardinalidae	Chlorothraupis carmioli	green	yellow	green	no	male	adult	belly	8/3/1926	1926	234443	MCZ	No	No	No	1.5	39	-1.48381	-77	6303.28
Passeriformes	Cardinalidae	Chlorothraupis carmioli	green	yellow	green	no	male	adult	neck	8/3/1926	1926	234443	MCZ	No	No	No	1.5	39	-1.48381	-77	6303.28
Passeriformes	Cardinalidae	Chlorothraupis carmioli	green	yellow	green	no	female	adult	belly	1928	1928	137506	MCZ	No	No	No	1.5	39	-1.48381	-77	6303.28
Passeriformes	Cardinalidae	Chlorothraupis carmioli	green	yellow	green	no	female	adult	neck	1928	1928	137506	MCZ	No	No	No	1.5	39	-1.48381	-77	6303.28
Passeriformes	Paradoxornithidae	Cholornis unicolor	brown	yellow	brown	no	male	adult	belly	1931	1931	160254	MCZ	No	no	No	1.3	39	28.0434	96	7125.71
Passeriformes	Paradoxornithidae	Cholornis unicolor	brown	yellow	brown	no	male	adult	neck	1931	1931	160254	MCZ	No	no	No	1.3	39	28.0434	96	7125.71
Passeriformes	Paradoxornithidae	Cholornis unicolor	brown	yellow	brown	no	female	adult	belly	1931	1931	160255	MCZ	No	no	No	1.3	39	28.0434	96	7125.71
Passeriformes	Paradoxornithidae	Cholornis unicolor	brown	yellow	brown	no	female	adult	neck	1931	1931	160255	MCZ	No	no	No	1.3	39	28.0434	96	7125.71
Passeriformes	Passerellidae	Chondestes grammacus	white	yellow	white	no	male	adult	belly	22/6/1904	1904	42829	KBIN	no	no	no	1.4	33.3	39.0222	-104	6146.47
Passeriformes	Passerellidae	Chondestes grammacus	white	yellow	brown	no	male	adult	neck	22/6/1904	1904	42829	KBIN	no	no	no	1.4	33.3	39.0222	-104	6146.47
Passeriformes	Passerellidae	Chondestes grammacus	brown	yellow	white	no	female	adult	belly	27/5/1896	1896	42828	KBIN	no	no	no	1.4	33.3	39.0222	-104	6146.47
Passeriformes	Passerellidae	Chondestes grammacus	brown	yellow	brown	no	female	adult	neck	27/5/1896	1896	42828	KBIN	no	no	no	1.4	33.3	39.0222	-104	6146.47
Accipitriformes	Accipitridae	Chondrohierax uncinatus	barred	yellow	barred	no	male	adult	belly	25/7/1932	1932	6229	KBIN	yes	yes	no	1.3	287	-3.61069	-64	6466.59
Accipitriformes	Accipitridae	Chondrohierax uncinatus	grey	yellow	grey	no	male	adult	neck	25/7/1932	1932	6229	KBIN	yes	yes	no	1.3	287	-3.61069	-64	6466.59
Caprimulgiformes	Caprimulgidae	Chordeiles nacunda	white	yellow	white	no	female	adult	belly	15/1/1850	1850	4642	KBIN	yes	yes	no	2.4	159	-10.221	-56	6893.82
Caprimulgiformes	Caprimulgidae	Chordeiles nacunda	white	yellow	brown	no	female	adult	neck	15/1/1850	1850	4642	KBIN	yes	yes	no	2.4	159	-10.221	-56	6893.82
Caprimulgiformes	Caprimulgidae	Chordeiles nacunda	brown	yellow	white	no	male	adult	belly	6/2/1855	1855	4606	KBIN	yes	yes	no	2.4	159	-10.221	-56	6893.82
Caprimulgiformes	Caprimulgidae	Chordeiles nacunda	brown	yellow	brown	no	male	adult	neck	6/2/1855	1855	4606	KBIN	yes	yes	no	2.4	159	-10.221	-56	6893.82
Charadriiformes	Laridae	Chroicocephalus cirrocephalus	white	Yellow	white	no	male	adult	belly	19/11/1913	1913	5759	KMMA	no	no	yes	5,9,12,13	460	-17.264	11	7254.32
Charadriiformes	Laridae	Chroicocephalus cirrocephalus	white	Yellow	grey	no	male	adult	neck	19/11/1913	1913	5759	KMMA	no	no	yes	5,9,12,13	460	-17.264	11	7254.32
Charadriiformes	Laridae	Chroicocephalus cirrocephalus	grey	Yellow	white	no	female	adult	belly	20/11/1913	1913	5760	KMMA	no	no	yes	5,9,12,13	460	-17.264	11	7254.32
Charadriiformes	Laridae	Chroicocephalus cirrocephalus	grey	Yellow	grey	no	female	adult	neck	20/11/1913	1913	5760	KMMA	no	no	yes	5,9,12,13	460	-17.264	11	7254.32
Cuculiformes	Cuculidae	Chrysococcyx caprius	barred	Yellow	barred	no	female	adult	belly	?	?	75485	KMMA	yes	yes	no	1,2,3,4,8	33	-3.17605	20	6299.21
Cuculiformes	Cuculidae	Chrysococcyx caprius	\	Yellow	brown	no	female	adult	neck	?	?	75485	KMMA	yes	yes	no	1,2,3,4,8	33	-3.17605	20	6299.21
Cuculiformes	Cuculidae	Chrysococcyx caprius	brown	Yellow	barred	no	male	adult	belly	29/11/55	1955	86176	KMMA	yes	yes	no	1,2,3,4,8	33	-3.17605	20	6299.21
Cuculiformes	Cuculidae	Chrysococcyx caprius	brown	Yellow	brown	no	male	adult	neck	29/11/55	1955	86176	KMMA	yes	yes	no	1,2,3,4,8	33	-3.17605	20	6299.21
Piciformes	Picidae	Chrysocolaptes guttacristatus	brown	yellow	brown	no	male	adult	belly	29/4/1958	1958	288653	MCZ	yes	yes	no	1.3	142	16.9372	99	7451.78
Piciformes	Picidae	Chrysocolaptes guttacristatus	brown	yellow	red	no	male	adult	neck	29/4/1958	1958	288653	MCZ	yes	yes	no	1.3	142	16.9372	99	7451.78
Piciformes	Picidae	Chrysocolaptes guttacristatus	red	black	red	yes	male	adult	neck	29/4/1958	1958	288653	MCZ	yes	yes	no	1.3	142	16.9372	99	7451.78
Piciformes	Picidae	Chrysocolaptes guttacristatus	red	yellow	brown	no	female	adult	belly	1958-05-05	1958	288652	MCZ	yes	yes	no	1.3	142	16.9372	99	7451.78
Piciformes	Picidae	Chrysocolaptes guttacristatus	black	yellow	brown	no	female	adult	neck	1958-05-05	1958	288652	MCZ	yes	yes	no	1.3	142	16.9372	99	7451.78
Piciformes	Picidae	Chrysocolaptes guttacristatus	brown	black	brown	yes	female	adult	neck	1958-05-05	1958	288652	MCZ	yes	yes	no	1.3	142	16.9372	99	7451.78
Passeriformes	Fringillidae	Chrysocorythus estherae	brown	yellow	brown	no	female	adult	belly	1939	1939	266533	MCZ	yes	yes	no	1.4	?	-0.055998	110	6193.43
Passeriformes	Fringillidae	Chrysocorythus estherae	brown	yellow	brown	no	female	adult	neck	1939	1939	266533	MCZ	yes	yes	no	1.4	?	-0.055998	110	6193.43
Apodiformes	Trochilidae	Chrysolampis mosquitus	white	yellow	white	no	female	adult	belly	?	?	4486	KBIN	yes	yes	no	2,3,4	5	-6.28079	-53	6551.13
Apodiformes	Trochilidae	Chrysolampis mosquitus	brown	yellow	brown	no	female	adult	neck	?	?	4486	KBIN	yes	yes	no	2,3,4	5	-6.28079	-53	6551.13
Apodiformes	Trochilidae	Chrysolampis mosquitus	brown	yellow	brown	no	male	adult	belly	1977	1977	56844	KBIN	yes	yes	no	2,3,4	5	-6.28079	-53	6551.13
Apodiformes	Trochilidae	Chrysolampis mosquitus	red	yellow	red	no	male	adult	neck	1977	1977	56844	KBIN	yes	yes	no	2,3,4	5	-6.28079	-53	6551.13
Galliformes	Phasianidae	Chrysolophus pictus	red	yellow	brown	no	male	adult	belly	1845	1845	1636	KBIN	yes	yes	no	1.3	575	29.7994	106	7048
Galliformes	Phasianidae	Chrysolophus pictus	\	yellow	yellow	no	male	adult	neck	1845	1845	1636	KBIN	yes	yes	no	1.3	575	29.7994	106	7048
Galliformes	Phasianidae	Chrysolophus pictus	yellow	yellow	brown	no	female	adult	belly	25/7/1932	1932	5554	KBIN	yes	yes	no	1.3	575	29.7994	106	7048
Galliformes	Phasianidae	Chrysolophus pictus	\	yellow	brown	no	female	adult	neck	25/7/1932	1932	5554	KBIN	yes	yes	no	1.3	575	29.7994	106	7048
Passeriformes	Paradoxornithidae	Chrysomma sinense	white	yellow	white	no	?	adult	belly	23/7/1847	1847	9469	KBIN	no	no	no	3,4,5	24	22.3603	86	7589.45
Passeriformes	Paradoxornithidae	Chrysomma sinense	brown	yellow	brown	no	?	adult	neck	23/7/1847	1847	9469	KBIN	no	no	no	3,4,5	24	22.3603	86	7589.45
Passeriformes	Icteridae	Chrysomus icterocephalus	black	yellow	black	no	male	adult	belly	23/7/1847	1847	325	KBIN	yes	yes	sometimes	4.5	35.9	4.35549	-66	5718.7
Passeriformes	Icteridae	Chrysomus icterocephalus	yellow	yellow	yellow	no	male	adult	neck	23/7/1847	1847	325	KBIN	yes	yes	sometimes	4.5	35.9	4.35549	-66	5718.7
Passeriformes	Thraupidae	Chrysothlypis chrysomelas	yellow	yellow	yellow	no	male	adult	belly	21/5/1926	1926	234449	MCZ	yes	yes	No	1	15	9.08836	-81	7423.69
Passeriformes	Thraupidae	Chrysothlypis chrysomelas	yellow	yellow	yellow	no	male	adult	neck	21/5/1926	1926	234449	MCZ	yes	yes	No	1	15	9.08836	-81	7423.69
Apodiformes	Trochilidae	Chrysuronia oenone	green	yellow	green	no	male	adult	belly	1947	1947	54455	KBIN	yes	yes	no	1	6.3	-4.48163	-73	5858.99
Apodiformes	Trochilidae	Chrysuronia oenone	blue	yellow	blue	no	male	adult	neck	1947	1947	54455	KBIN	yes	yes	no	1	6.3	-4.48163	-73	5858.99
Cariamiformes	Cariamidae	Chunga burmeisteri	grey	yellow	grey	no	female	adult	belly	29//1949	1949	35872	KBIN	no	no	no	1.3	1200	-25.5721	-62	6365.31
Cariamiformes	Cariamidae	Chunga burmeisteri	grey	yellow	grey	no	female	adult	neck	29//1949	1949	35872	KBIN	no	no	no	1.3	1200	-25.5721	-62	6365.31
Strigiformes	Strigidae	Ciccaba virgata	brown	yellow	brown	no	female	adult	belly	4/6/1931	1931	24841	KBIN	yes	no	no	1,2,3	329.5	-2.56316	-65	6173.7
Strigiformes	Strigidae	Ciccaba virgata	white	yellow	brown	no	female	adult	neck	4/6/1931	1931	24841	KBIN	yes	no	no	1,2,3	329.5	-2.56316	-65	6173.7
Strigiformes	Strigidae	Ciccaba virgata	brown	yellow	white	no	male	adult	belly	31/5/1931	1931	24840	KBIN	yes	no	no	1,2,3	329.5	-2.56316	-65	6173.7
Strigiformes	Strigidae	Ciccaba virgata	brown	yellow	brown	no	male	adult	neck	31/5/1931	1931	24840	KBIN	yes	no	no	1,2,3	329.5	-2.56316	-65	6173.7
Passeriformes	Muscicapidae	Cichladusa guttata	brown	yellow	brown	no	male	adult	belly	16/6/1920	1920	98350	KMMA	no	no	no	1,2,3	30	1.67848	38	7044.62
Passeriformes	Muscicapidae	Cichladusa guttata	brown	yellow	brown	no	male	adult	neck	16/6/1920	1920	98350	KMMA	no	no	no	1,2,3	30	1.67848	38	7044.62
Passeriformes	Muscicapidae	Cichladusa guttata	brown	yellow	brown	no	female	adult	belly	8/6/1909	1909	123365	KMMA	no	no	no	1,2,3	30	1.67848	38	7044.62
Passeriformes	Muscicapidae	Cichladusa guttata	brown	yellow	brown	no	female	adult	neck	8/6/1909	1909	123365	KMMA	no	no	no	1,2,3	30	1.67848	38	7044.62
Passeriformes	Furnariidae	Cichlocolaptes leucophrus	brown	yellow	brown	no	male	adult	belly	16/4/1970	1970	147943	MCZ	no	no	no	1	?	-22.0159	-45	6677.68
Passeriformes	Furnariidae	Cichlocolaptes leucophrus	brown	yellow	brown	no	male	adult	neck	16/4/1970	1970	147943	MCZ	no	no	no	1	?	-22.0159	-45	6677.68
Passeriformes	Furnariidae	Cichlocolaptes leucophrus	brown	yellow	brown	no	female	adult	belly	29/3/1930	1930	147942	MCZ	no	no	no	1	?	-22.0159	-45	6677.68
Passeriformes	Furnariidae	Cichlocolaptes leucophrus	brown	yellow	brown	no	female	adult	neck	29/3/1930	1930	147942	MCZ	no	no	no	1	?	-22.0159	-45	6677.68
Passeriformes	Turdidae	Cichlopsis leucogenys	brown	yellow	brown	no	male	adult	belly	2/2/1938	1938	324873	AMNH	no	no	no	1	61	-7.38239	-51	6902.51
Passeriformes	Turdidae	Cichlopsis leucogenys	brown	yellow	brown	no	male	adult	neck	2/2/1938	1938	324873	AMNH	no	no	no	1	61	-7.38239	-51	6902.51
Passeriformes	Turdidae	Cichlopsis leucogenys	brown	yellow	brown	no	female	adult	belly	22/2/1938	1938	324874	AMNH	no	no	no	1	61	-7.38239	-51	6902.51
Passeriformes	Turdidae	Cichlopsis leucogenys	brown	yellow	brown	no	female	adult	neck	22/2/1938	1938	324874	AMNH	no	no	no	1	61	-7.38239	-51	6902.51
Passeriformes	Paradisaeidae	Cicinnurus regius	white	yellow	white	no	male	adult	belly	25/7/1932	1932	10243	KBIN	yes	yes	no	1	53	-4.69678	140	6181.61
Passeriformes	Paradisaeidae	Cicinnurus regius	brown	black	red	yes	male	adult	neck	25/7/1932	1932	10243	KBIN	yes	yes	no	1	53	-4.69678	140	6181.61
Passeriformes	Paradisaeidae	Cicinnurus regius	red	yellow	brown	no	female	adult	belly	1/4/1885	1885	10785	KBIN	yes	yes	no	1	53	-4.69678	140	6181.61
Passeriformes	Paradisaeidae	Cicinnurus regius	brown	black	brown	yes	female	adult	neck	1/4/1885	1885	10785	KBIN	yes	yes	no	1	53	-4.69678	140	6181.61
Passeriformes	Paradisaeidae	Cicinnurus respublica	green	yellow	green	no	male	adult	belly	19/2/1879	1879	41018	KBIN	yes	yes	no	1	67	-0.305716	131	6575.19
Passeriformes	Paradisaeidae	Cicinnurus respublica	brown	black	black	yes	male	adult	neck	19/2/1879	1879	41018	KBIN	yes	yes	no	1	67	-0.305716	131	6575.19
Passeriformes	Paradisaeidae	Cicinnurus respublica	black	yellow	brown	no	female	adult	belly	7/7/1885	1885	8637	KBIN	yes	yes	no	1	67	-0.305716	131	6575.19
Passeriformes	Paradisaeidae	Cicinnurus respublica	brown	black	brown	yes	female	adult	neck	7/7/1885	1885	8637	KBIN	yes	yes	no	1	67	-0.305716	131	6575.19
Ciconiiformes	Ciconiidae	Ciconia abdimii	\	yellow	white	no	male	adult	belly	2/4/1940	1940	20568	KBIN	yes	no	Yes	2,4,5,6	1570	12.5373	16	6492.29
Ciconiiformes	Ciconiidae	Ciconia abdimii	\	yellow	black	no	male	adult	neck	2/4/1940	1940	20568	KBIN	yes	no	Yes	2,4,5,6	1570	12.5373	16	6492.29
Ciconiiformes	Ciconiidae	Ciconia abdimii	\	yellow	white	no	female	adult	belly	6/3/1953	1953	2267	KBIN	yes	no	Yes	2,4,5,6	1570	12.5373	16	6492.29
Ciconiiformes	Ciconiidae	Ciconia abdimii	\	yellow	brown	no	female	adult	neck	6/3/1953	1953	2267	KBIN	yes	no	Yes	2,4,5,6	1570	12.5373	16	6492.29
Passeriformes	Muscicapipdae	Cinclidium frontale	black	yellow	black	no	male	adult	belly	21/6/1958	1958	185094	MCZ	yes	yes	No	1.3	26	22.2436	100	7207.65
Passeriformes	Muscicapipdae	Cinclidium frontale	black	yellow	black	no	male	adult	neck	21/6/1958	1958	185094	MCZ	yes	yes	No	1.3	26	22.2436	100	7207.65
Passeriformes	Mimidae	Cinclocerthia ruficauda	grey	yellow	grey	no	male	adult	belly	15/8/1901	1901	504518	AMNH	yes	no	yes	1	71	15.1046	-61	6284.08
Passeriformes	Mimidae	Cinclocerthia ruficauda	grey	yellow	grey	no	male	adult	neck	15/8/1901	1901	504518	AMNH	yes	no	yes	1	71	15.1046	-61	6284.08
Passeriformes	Mimidae	Cinclocerthia ruficauda	brown	yellow	grey	no	female	adult	belly	?	?	504521	AMNH	yes	no	yes	1	71	15.1046	-61	6284.08
Passeriformes	Mimidae	Cinclocerthia ruficauda	brown	yellow	grey	no	female	adult	neck	?	?	504521	AMNH	yes	no	yes	1	71	15.1046	-61	6284.08
Passeriformes	Furnariidae	Cinclodes patagonicus	brown	yellow	grey	no	male	adult	belly	4/1/1979	1979	61648	KBIN	no	no	no	5	53.2	-45.003	-72	4147.82
Passeriformes	Furnariidae	Cinclodes patagonicus	brown	yellow	brown	no	male	adult	neck	4/1/1979	1979	61648	KBIN	no	no	no	5	53.2	-45.003	-72	4147.82
Passeriformes	Furnariidae	Cinclodes patagonicus	brown	yellow	grey	no	female	adult	belly	30/12/1978	1978	61652	KBIN	no	no	no	5	53.2	-45.003	-72	4147.82
Passeriformes	Furnariidae	Cinclodes patagonicus	brown	yellow	brown	no	female	adult	neck	30/12/1978	1978	61652	KBIN	no	no	no	5	53.2	-45.003	-72	4147.82
Passeriformes	Cinclosomatidae	Cinclosoma punctatus	white	yellow	white	no	female	adult	belly	1845	1845	2505	KBIN	yes	yes	no	1.2	113.5	-33.6417	149	5450.17
Passeriformes	Cinclosomatidae	Cinclosoma punctatus	white	yellow	brown	no	female	adult	neck	1845	1845	2505	KBIN	yes	yes	no	1.2	113.5	-33.6417	149	5450.17
Passeriformes	Cinclosomatidae	Cinclosoma punctatus	brown	yellow	white	no	male	adult	belly	1845	1845	2505	KBIN	yes	yes	no	1.2	113.5	-33.6417	149	5450.17
Passeriformes	Cinclosomatidae	Cinclosoma punctatus	brown	yellow	brown	no	male	adult	neck	1845	1845	2505	KBIN	yes	yes	no	1.2	113.5	-33.6417	149	5450.17
Passeriformes	Cinclidae	Cinclus pallasii	black	yellow	black	no	male	adult	belly	25/7/1932	1932	8080	KBIN	no	no	no	5	88.7	44.9281	122	4935.72
Passeriformes	Cinclidae	Cinclus pallasii	black	yellow	black	no	male	adult	neck	25/7/1932	1932	8080	KBIN	no	no	no	5	88.7	44.9281	122	4935.72
Passeriformes	Cinclidae	Cinclus pallasii	black	yellow	black	no	female	adult	belly	31/5/1875	1875	8080	KBIN	no	no	no	5	88.7	44.9281	122	4935.72
Passeriformes	Cinclidae	Cinclus pallasii	black	yellow	black	no	female	adult	neck	31/5/1875	1875	8080	KBIN	no	no	no	5	88.7	44.9281	122	4935.72
Passeriformes	Troglodytidae	Cinnycerthia unirufa	brown	yellow	brown	no	?	adult	belly	25/7/1932	1932	2793	KBIN	no	no	no	1	29	2.4188	-76	5688.58
Passeriformes	Troglodytidae	Cinnycerthia unirufa	brown	yellow	brown	no	?	adult	neck	25/7/1932	1932	2793	KBIN	no	no	no	1	29	2.4188	-76	5688.58
Passeriformes	Sturnidae	Cinnyricinclus leucogaster	white	yellow	white	no	female	adult	belly	8/12/1970	1970	125590	KMMA	yes	yes	no	1,2,3,5	44	-1.81543	21	6147.22
Passeriformes	Sturnidae	Cinnyricinclus leucogaster	white	yellow	brown	no	female	adult	neck	8/12/1970	1970	125590	KMMA	yes	yes	no	1,2,3,5	44	-1.81543	21	6147.22
Passeriformes	Sturnidae	Cinnyricinclus leucogaster	brown	yellow	white	no	male	adult	belly	13/10/1970	1970	124781	KMMA	yes	yes	no	1,2,3,5	44	-1.81543	21	6147.22
Passeriformes	Sturnidae	Cinnyricinclus leucogaster	purple	yellow	purple	no	male	adult	neck	13/10/1970	1970	124781	KMMA	yes	yes	no	1,2,3,5	44	-1.81543	21	6147.22
Passeriformes	Nectariniidae	Cinnyris congensis	green	yellow	green	no	male	adult	belly	5/1/1921	1921	11685	KMMA	yes	yes	no	1.5	19	0.951375	21	5806.69
Passeriformes	Nectariniidae	Cinnyris congensis	green	yellow	green	no	male	adult	neck	5/1/1921	1921	11685	KMMA	yes	yes	no	1.5	19	0.951375	21	5806.69
Accipitriformes	Accipitridae	Circaetus cinereus	brown	Yellow	brown	no	male	adult	belly	5/5/1937	1937	29505	KMMA	no	no	no	1,2,3,4,8	2500	-3.8515	23	6233.44
Accipitriformes	Accipitridae	Circaetus cinereus	brown	Yellow	brown	no	male	adult	neck	5/5/1937	1937	29505	KMMA	no	no	no	1,2,3,4,8	2500	-3.8515	23	6233.44
Accipitriformes	Accipitridae	Circaetus cinereus	brown	Yellow	brown	no	female	adult	belly	18/7/1943	1943	40473	KMMA	no	no	no	1,2,3,4,8	2500	-3.8515	23	6233.44
Accipitriformes	Accipitridae	Circaetus cinereus	brown	Yellow	brown	no	female	adult	neck	18/7/1943	1943	40473	KMMA	no	no	no	1,2,3,4,8	2500	-3.8515	23	6233.44
Accipitriformes	Accipitridae	Circus macrourus	\	Yellow	yellow	no	male	adult	belly	8/12/1951	1954	4129	KMMA	yes	yes	yes	1,2,3,5	550	51.4296	63	3823.3
Accipitriformes	Accipitridae	Circus macrourus	\	Yellow	brown	no	male	adult	neck	8/12/1951	1954	4129	KMMA	yes	yes	yes	1,2,3,5	550	51.4296	63	3823.3
Accipitriformes	Accipitridae	Circus macrourus	\	Yellow	brown	no	female	adult	belly	20/2/1935	1935	26722	KMMA	yes	yes	yes	1,2,3,5	550	51.4296	63	3823.3
Accipitriformes	Accipitridae	Circus macrourus	\	Yellow	brown	no	female	adult	neck	20/2/1935	1935	26722	KMMA	yes	yes	yes	1,2,3,5	550	51.4296	63	3823.3
Passeriformes	Corvidae	Cissa chinensis	green	yellow	green	no	male	adult	belly	2/8/1935	1935	37349	KBIN	No	no	No	1,3,5	126.75	19.1696	100	7315.62
Passeriformes	Corvidae	Cissa chinensis	green	yellow	green	no	male	adult	neck	2/8/1935	1935	37349	KBIN	No	no	No	1,3,5	126.75	19.1696	100	7315.62
Passeriformes	Meliphagidae	Cissomela pectoralis	white	yellow	white	no	male	juvenile	belly	2/8/1884	1884	8388	KBIN	yes	yes	no	1,2,3,4	10.1	-16.0275	135	6688.89
Passeriformes	Meliphagidae	Cissomela pectoralis	black	yellow	black	no	male	juvenile	neck	2/8/1884	1884	8388	KBIN	yes	yes	no	1,2,3,4	10.1	-16.0275	135	6688.89
Passeriformes	Thraupidae	Cissopis leverianus	white	yellow	white	no	female	adult	belly	15/6/1984	1984	68207	KBIN	no	no	no	1	76	-9.50254	-61	6686.96
Passeriformes	Thraupidae	Cissopis leverianus	black	yellow	black	no	female	adult	neck	15/6/1984	1984	68207	KBIN	no	no	no	1	76	-9.50254	-61	6686.96
Passeriformes	Cisticolidae	Cisticola ayresii	brown	yellow	brown	no	male	adult	belly	9/2/1931	1931	24158	KMMA	yes	yes	no	4	11	-14.0607	26	7260.71
Passeriformes	Cisticolidae	Cisticola ayresii	brown	yellow	brown	no	male	adult	neck	9/2/1931	1931	24158	KMMA	yes	yes	no	4	11	-14.0607	26	7260.71
Passeriformes	Troglodytidae	Cistothorus palustris	brown	yellow	brown	no	male	adult	belly	25/4/1918	1918	43575	KBIN	no	no	no	5.12	10.7	45.1704	-103	4818.34
Passeriformes	Troglodytidae	Cistothorus palustris	brown	yellow	brown	no	male	adult	neck	25/4/1918	1918	43575	KBIN	no	no	no	5.12	10.7	45.1704	-103	4818.34
Passeriformes	Troglodytidae	Cistothorus palustris	brown	yellow	brown	no	female	adult	belly	28/2/1919	1919	43576	KBIN	no	no	no	5.12	10.7	45.1704	-103	4818.34
Passeriformes	Troglodytidae	Cistothorus palustris	brown	yellow	brown	no	female	adult	neck	28/2/1919	1919	43576	KBIN	no	no	no	5.12	10.7	45.1704	-103	4818.34
Coraciiformes	Alcenidae	Cittura cyanotis	brown	yellow	grey	no	male	adult	belly	4/4/1874	1874	6305	KBIN	yes	yes	no	1	?	-0.749107	122	6507.41
Coraciiformes	Alcenidae	Cittura cyanotis	brown	yellow	brown	no	male	adult	neck	4/4/1874	1874	6305	KBIN	yes	yes	no	1	?	-0.749107	122	6507.41
Charadriiformes	Recurvirostridae	Cladorhynchus leucocephala	white	yellow	white	no	male	adult	belly	6/2/1905	1905	1906.12.20.374	NHM	no	no	yes	5,9,12,13	221.15	-28.9937	122	5862.55
Charadriiformes	Recurvirostridae	Cladorhynchus leucocephala	white	black(multiple specimen)	white	no	male	adult	neck	6/2/1905	1905	1906.12.20.374	NHM	no	no	yes	5,9,12,13	221.15	-28.9937	122	5862.55
Cuculiformes	Cuculidae	Clamator levaillantii	grey	Yellow	grey	no	male	adult	belly	16/3/1987	1987	87.19.A.03	KMMA	no	no	no	1,2,3,5	141	-3.63463	21	6400.88
Cuculiformes	Cuculidae	Clamator levaillantii	grey	yellow	Black	no	male	adult	neck	16/3/1987	1987	87.19.A.03	KMMA	no	no	no	1,2,3,5	141	-3.63463	21	6400.88
Cuculiformes	Cuculidae	Clamator levaillantii	black	Yellow	grey	no	female	adult	belly	16/3/1987	1987	87.19.A.02	KMMA	no	no	no	1,2,3,5	141	-3.63463	21	6400.88
Cuculiformes	Cuculidae	Clamator levaillantii	black	yellow	Black	no	female	adult	neck	16/3/1987	1987	87.19.A.02	KMMA	no	no	no	1,2,3,5	141	-3.63463	21	6400.88
Accipitriformes	Accipitridae	Clanga clanga	brown	yellow	brown	no	male	adult	belly	29/10/1936	1936	172780	MCZ	no	no	no	1,3,4,5	2500	55.9834	69	3464.68
Accipitriformes	Accipitridae	Clanga clanga	brown	yellow	brown	no	male	adult	neck	29/10/1936	1936	172780	MCZ	no	no	no	1,3,4,5	2500	55.9834	69	3464.68
Accipitriformes	Accipitridae	Clanga clanga	brown	yellow	brown	no	female	adult	belly	1/12/1895	1895	132470	MCZ	no	no	no	1,3,4,5	2500	55.9834	69	3464.68
Accipitriformes	Accipitridae	Clanga clanga	brown	yellow	brown	no	female	adult	neck	1/12/1895	1895	132470	MCZ	no	no	no	1,3,4,5	2500	55.9834	69	3464.68
Anseriformes	Anatidae	Clangula hyemalis	white	yellow	white	no	male	adult	belly	2/1935	1960	15744	KBIN	yes	yes	yes	4,5,9	873	68.7949	-4	4188.99
Anseriformes	Anatidae	Clangula hyemalis	white	yellow	white	no	male	adult	neck	2/1935	1960	15744	KBIN	yes	yes	yes	4,5,9	873	68.7949	-4	4188.99
Anseriformes	Anatidae	Clangula hyemalis	white	yellow	white	no	female	adult	belly	24/2/1905	1905	11082	KBIN	yes	yes	yes	4,5,9	873	68.7949	-4	4188.99
Anseriformes	Anatidae	Clangula hyemalis	white	yellow	white	no	female	adult	neck	24/2/1905	1905	11082	KBIN	yes	yes	yes	4,5,9	873	68.7949	-4	4188.99
Columbiformes	Columbiidae	Claravis pretiosa	grey	yellow	grey	no	female	adult	belly	4/3/1853	1853	1307	KBIN	yes	yes	no	1.2	68.2	-6.7072	-59	6045.89
Columbiformes	Columbiidae	Claravis pretiosa	grey	yellow	brown	no	female	adult	neck	4/3/1853	1853	1307	KBIN	yes	yes	no	1.2	68.2	-6.7072	-59	6045.89
Columbiformes	Columbiidae	Claravis pretiosa	brown	yellow	grey	no	male	adult	belly	6/12/1929	1929	24537	KBIN	yes	yes	no	1.2	68.2	-6.7072	-59	6045.89
Columbiformes	Columbiidae	Claravis pretiosa	grey	yellow	grey	no	male	adult	neck	6/12/1929	1929	24537	KBIN	yes	yes	no	1.2	68.2	-6.7072	-59	6045.89
Passeriformes	Zosteropidae	Cleptornis marchei	yellow	yellow	yellow	no	male	adult	belly	?	?	154419	MCZ	No	no	No	1.3	20.2	15.1714	146	7029.37
Passeriformes	Zosteropidae	Cleptornis marchei	yellow	yellow	yellow	no	male	adult	neck	?	?	154419	MCZ	No	no	No	1.3	20.2	15.1714	146	7029.37
Passeriformes	Zosteropidae	Cleptornis marchei	yellow	yellow	yellow	no	female	adult	belly	5/2/1931	1931	264196	MCZ	No	no	No	1.3	20.2	15.1714	146	7029.37
Passeriformes	Zosteropidae	Cleptornis marchei	yellow	yellow	yellow	no	female	adult	neck	5/2/1931	1931	264196	MCZ	No	no	No	1.3	20.2	15.1714	146	7029.37
Passeriformes	Furnariidae	Clibanornis rubiginosus	brown	yellow	brown	no	male	adult	belly	6/2/1858	1858	1210	KBIN	no	no	no	1	52	0.166181	-69	5670.71
Passeriformes	Furnariidae	Clibanornis rubiginosus	brown	yellow	brown	no	male	adult	neck	6/2/1858	1858	1210	KBIN	no	no	no	1	52	0.166181	-69	5670.71
Passeriformes	Climacteridae	Climacteris rufus	brown	yellow	brown	no	male	adult	belly	7/12/1878	1878	3398	KBIN	yes	yes	co-operative	1,2,3	33.3	-31.9657	123	5098.77
Passeriformes	Climacteridae	Climacteris rufus	brown	yellow	brown	no	male	adult	neck	7/12/1878	1878	3398	KBIN	yes	yes	co-operative	1,2,3	33.3	-31.9657	123	5098.77
Passeriformes	Climacteridae	Climacteris rufus	brown	yellow	brown	no	female	adult	belly	7/12/1878	1878	3398	KBIN	yes	yes	co-operative	1,2,3	33.3	-31.9657	123	5098.77
Passeriformes	Climacteridae	Climacteris rufus	brown	yellow	brown	no	female	adult	neck	7/12/1878	1878	3398	KBIN	yes	yes	co-operative	1,2,3	33.3	-31.9657	123	5098.77
Coraciiformes	Alcenidae	Clytoceyx rex	orange	yellow	brown	no	female	adult	belly	3/3/1887	1887	8785	KBIN	yes	yes	no	1	325	-5.26432	141	6180.58
Coraciiformes	Alcenidae	Clytoceyx rex	brown	yellow	brown	no	female	adult	neck	3/3/1887	1887	8785	KBIN	yes	yes	no	1	325	-5.26432	141	6180.58
Passeriformes	Thamnophilidae	Clytoctantes alixii	grey	yellow	grey	no	male	adult	belly	26/12/1914	1914	133422	AMNH	yes	yes	no	1	?	9.74553	-73	5877.87
Passeriformes	Thamnophilidae	Clytoctantes alixii	brown	yellow	grey	no	male	adult	neck	26/12/1914	1914	133422	AMNH	yes	yes	no	1	?	9.74553	-73	5877.87
Passeriformes	Thamnophilidae	Clytoctantes alixii	grey	yellow	brown	no	female	adult	belly	26/12/1914	1914	133423	AMNH	yes	yes	no	1	?	9.74553	-73	5877.87
Passeriformes	Thamnophilidae	Clytoctantes alixii	brown	yellow	brown	no	female	adult	neck	26/12/1914	1914	133423	AMNH	yes	yes	no	1	?	9.74553	-73	5877.87
Apodiformes	Trochilidae	Clytolaema rubricauda	brown	yellow	brown	no	female	adult	belly	1847	1847	4472	KBIN	yes	yes	no	1.3	9.2	-22.3114	-44	6514.76
Apodiformes	Trochilidae	Clytolaema rubricauda	green	yellow	green	no	female	adult	neck	1847	1847	4472	KBIN	yes	yes	no	1.3	9.2	-22.3114	-44	6514.76
Apodiformes	Trochilidae	Clytolaema rubricauda	green	yellow	green	no	male	adult	belly	?	?	649	KBIN	yes	yes	no	1.3	9.2	-22.3114	-44	6514.76
Apodiformes	Trochilidae	Clytolaema rubricauda	green	yellow	green	no	male	adult	neck	?	?	649	KBIN	yes	yes	no	1.3	9.2	-22.3114	-44	6514.76
Passeriformes	Maluridae	Clytomyias insignis	brown	yellow	brown	no	male	adult	belly	5/9/1965	1965	289952	MCZ	no	no	no	1	14	-5.09239	141	6206.25
Passeriformes	Maluridae	Clytomyias insignis	brown	yellow	brown	no	male	adult	neck	5/9/1965	1965	289952	MCZ	no	no	no	1	14	-5.09239	141	6206.25
Passeriformes	Maluridae	Clytomyias insignis	brown	yellow	brown	no	female	adult	belly	14/6/1965	1965	289951	MCZ	no	no	no	1	14	-5.09239	141	6206.25
Passeriformes	Maluridae	Clytomyias insignis	brown	yellow	brown	no	female	adult	neck	14/6/1965	1965	289951	MCZ	no	no	no	1	14	-5.09239	141	6206.25
Passeriformes	Monarchidae	Clytorhynchus vitiensis	grey	yellow	grey	no	female	adult	belly	6/1875	1875	8593	KBIN	no	no	no	1.3	29.2	-17.4318	179	6673.71
Passeriformes	Monarchidae	Clytorhynchus vitiensis	brown	yellow	brown	no	female	adult	neck	6/1875	1875	8593	KBIN	no	no	no	1.3	29.2	-17.4318	179	6673.71
Passeriformes	Estrildidae	Clytospiza monteiri	brown	yellow	brown	no	female	adult	belly	14/5/1970	1970	123181	KMMA	yes	yes	no	2.3	16	2.50118	21	5690.1
Passeriformes	Estrildidae	Clytospiza monteiri	brown	yellow	grey	no	female	adult	neck	14/5/1970	1970	123181	KMMA	yes	yes	no	2.3	16	2.50118	21	5690.1
Passeriformes	Estrildidae	Clytospiza monteiri	grey	yellow	brown	no	male	adult	belly	7/4/1970	1970	122983	KMMA	yes	yes	no	2.3	16	2.50118	21	5690.1
Passeriformes	Estrildidae	Clytospiza monteiri	grey	yellow	grey	no	male	adult	neck	7/4/1970	1970	122983	KMMA	yes	yes	no	2.3	16	2.50118	21	5690.1
Passeriformes	Tyrannidae	Cnemarchus erythropygius	brown	yellow	brown	no	male	adult	belly	16/3/1939	1939	266708	MCZ	no	no	no	1,3,4	?	-8.89427	-74	6366.45
Passeriformes	Tyrannidae	Cnemarchus erythropygius	grey	yellow	grey	no	male	adult	neck	16/3/1939	1939	266708	MCZ	no	no	no	1,3,4	?	-8.89427	-74	6366.45
Passeriformes	Thraupidae	Cnemathraupis eximia	yellow	yellow	yellow	no	?	adult	belly	4/4/1876	1876	1330	KBIN	no	no	no	1	70	-0.133615	-78	7742.95
Passeriformes	Thraupidae	Cnemathraupis eximia	blue	yellow	blue	no	?	adult	neck	4/4/1876	1876	1330	KBIN	no	no	no	1	70	-0.133615	-78	7742.95
Passeriformes	Cnemophilidae	Cnemophilus macgregorii	brown	yellow	brown	no	male	adult	belly	16/10/1950	1950	1953.17.214	NHM	yes	no	no	1.3	104	-5.81929	143	6017.69
Passeriformes	Cnemophilidae	Cnemophilus macgregorii	yellow	yellow	orange	no	male	adult	neck	16/10/1950	1950	1953.17.214	NHM	yes	no	no	1.3	104	-5.81929	143	6017.69
Passeriformes	Thraupidae	Cnemoscopus rubrirostris	yellow	yellow	yellow	no	?	adult	belly	4/4/1876	1876	683	KBIN	no	no	no	1	23	-2.65892	-76	6350.19
Passeriformes	Thraupidae	Cnemoscopus rubrirostris	grey	yellow	brown	no	?	adult	neck	4/4/1876	1876	683	KBIN	no	no	no	1	23	-2.65892	-76	6350.19
Passeriformes	Tyrannidae	Cnemotriccus fuscatus	grey	yellow	grey	no	male	adult	belly	2/11/1933	1933	71426	KBIN	no	no	no	1,3,5	13.5	-8.79092	-57	6837.5
Passeriformes	Tyrannidae	Cnemotriccus fuscatus	brown	yellow	brown	no	male	adult	neck	2/11/1933	1933	71426	KBIN	no	no	no	1,3,5	13.5	-8.79092	-57	6837.5
Passeriformes	Tyrannidae	Cnipodectes subbrunneus	brown	yellow	brown	no	male	adult	belly	19/1/1928	1928	140793	MCZ	yes	yes	no	1	?	-3.3659	-71	5795.17
Passeriformes	Tyrannidae	Cnipodectes subbrunneus	brown	yellow	brown	no	male	adult	neck	19/1/1928	1928	140793	MCZ	yes	yes	no	1	?	-3.3659	-71	5795.17
Passeriformes	Tyrannidae	Cnipodectes subbrunneus	brown	yellow	brown	no	female	adult	belly	24/7/1928	1928	140791	MCZ	yes	yes	no	1	?	-3.3659	-71	5795.17
Passeriformes	Tyrannidae	Cnipodectes subbrunneus	brown	yellow	brown	no	female	adult	neck	24/7/1928	1928	140791	MCZ	yes	yes	no	1	?	-3.3659	-71	5795.17
Passeriformes	Estrildidae	Coccopygia melanotis	yellow	yellow	yellow	no	male	adult	belly	2/4/1946	1946	97109	KMMA	yes	yes	no	3.4	7.5	-9.90323	31	6836.7
Passeriformes	Estrildidae	Coccopygia melanotis	yellow	yellow	grey	no	male	adult	neck	2/4/1946	1946	97109	KMMA	yes	yes	no	3.4	7.5	-9.90323	31	6836.7
Passeriformes	Estrildidae	Coccopygia melanotis	grey	yellow	yellow	no	female	adult	belly	2/4/1946	1946	97110	KMMA	yes	yes	no	3.4	7.5	-9.90323	31	6836.7
Passeriformes	Estrildidae	Coccopygia melanotis	grey	yellow	grey	no	female	adult	neck	2/4/1946	1946	97110	KMMA	yes	yes	no	3.4	7.5	-9.90323	31	6836.7
Passeriformes	Fringillidae	Coccothraustes abeillei	brown	yellow	yellow	no	male	adult	belly	6/12/1929	1929	8115	KBIN	yes	yes	no	1	50	21.7967	-101	7642.49
Passeriformes	Fringillidae	Coccothraustes abeillei	brown	yellow	black	no	male	adult	neck	6/12/1929	1929	8115	KBIN	yes	yes	no	1	50	21.7967	-101	7642.49
Passeriformes	Fringillidae	Coccothraustes abeillei	black	yellow	brown	no	female	adult	belly	6/12/1929	1929	8115	KBIN	yes	yes	no	1	50	21.7967	-101	7642.49
Passeriformes	Fringillidae	Coccothraustes abeillei	black	yellow	black	no	female	adult	neck	6/12/1929	1929	8115	KBIN	yes	yes	no	1	50	21.7967	-101	7642.49
Cuculiformes	Cuculidae	Coccycua minuta	brown	yellow	brown	no	male	adult	belly	16/3/1894	1894	230946	MCZ	no	no	no	1,3,4	40	-4.52867	-62	6377.42
Cuculiformes	Cuculidae	Coccycua minuta	brown	red	brown	no	male	adult	neck	16/3/1894	1894	230946	MCZ	no	no	no	1,3,4	40	-4.52867	-62	6377.42
Cuculiformes	Cuculidae	Coccycua minuta	brown	yellow	brown	no	female	adult	belly	6/7/1963	1963	263788	MCZ	no	no	no	1,3,4	40	-4.52867	-62	6377.42
Cuculiformes	Cuculidae	Coccycua minuta	brown	yellow	brown	no	female	adult	neck	6/7/1963	1963	263788	MCZ	no	no	no	1,3,4	40	-4.52867	-62	6377.42
Cuculiformes	Cuculidae	Coccyzus merlini	brown	yellow	brown	no	?	adult	belly	17/10/1939	1939	4171	KBIN	no	no	no	1	255	21.7483	-79	7128.33
Cuculiformes	Cuculidae	Coccyzus merlini	brown	yellow	brown	no	?	adult	neck	17/10/1939	1939	4171	KBIN	no	no	no	1	255	21.7483	-79	7128.33
Pelecaniformes	Ardeidae	Cochlearius cochlearius	brown	yellow	brown	no	male	adult	belly	5/1933	2042	1235	KBIN	yes	no	yes	1.5	645	-5.42602	-62	6365.52
Pelecaniformes	Ardeidae	Cochlearius cochlearius	grey	yellow	grey	no	male	adult	neck	5/1933	2042	1235	KBIN	yes	no	yes	1.5	645	-5.42602	-62	6365.52
Passeriformes	Turdidae	Cochoa azurea	blue	yellow	black	no	male	adult	belly	23/8/1847	1847	8828	KBIN	yes	yes	no	1	122	-7.06452	108	6763.45
Passeriformes	Turdidae	Cochoa azurea	blue	yellow	blue	no	male	adult	neck	23/8/1847	1847	8828	KBIN	yes	yes	no	1	122	-7.06452	108	6763.45
Apodiformes	Trochilidae	Coeligena lutetiae	green	yellow	green	no	female	adult	belly	3/4/1938	1938	55129	KBIN	yes	yes	no	1	7.2	0.204426	-78	5743.14
Apodiformes	Trochilidae	Coeligena lutetiae	green	yellow	green	no	female	adult	neck	3/4/1938	1938	55129	KBIN	yes	yes	no	1	7.2	0.204426	-78	5743.14
Apodiformes	Trochilidae	Coeligena lutetiae	green	yellow	green	no	male	adult	belly	1/10/1925	1925	54977	KBIN	yes	yes	no	1	7.2	0.204426	-78	5743.14
Apodiformes	Trochilidae	Coeligena lutetiae	black	yellow	black	no	male	adult	neck	1/10/1925	1925	54977	KBIN	yes	yes	no	1	7.2	0.204426	-78	5743.14
Charadriiformes	Scolopacidae	Coenocorypha aucklandica	brown	yellow	brown	no	male	adult	belly	?	?	39935	MCZ	yes	yes	no	3.4	129	-50.9948	167	3050.23
Charadriiformes	Scolopacidae	Coenocorypha aucklandica	brown	yellow	brown	no	male	adult	neck	?	?	39935	MCZ	yes	yes	no	3.4	129	-50.9948	167	3050.23
Charadriiformes	Scolopacidae	Coenocorypha aucklandica	brown	yellow	brown	no	female	adult	belly	?	?	39933	MCZ	yes	yes	no	3.4	129	-50.9948	167	3050.23
Charadriiformes	Scolopacidae	Coenocorypha aucklandica	brown	yellow	brown	no	female	adult	neck	?	?	39933	MCZ	yes	yes	no	3.4	129	-50.9948	167	3050.23
Passeriformes	Coerebidae	Coereba flaveola	yellow	yellow	yellow	no	female	adult	belly	4/12/1978	1978	61216	KBIN	no	no	no	1.3	8.54	-7.14756	-59	6144.97
Passeriformes	Coerebidae	Coereba flaveola	yellow	yellow	black	no	female	adult	neck	4/12/1978	1978	61216	KBIN	no	no	no	1.3	8.54	-7.14756	-59	6144.97
Passeriformes	Coerebidae	Coereba flaveola	black	yellow	yellow	no	male	adult	belly	22/9/1978	1978	61214	KBIN	no	no	no	1.3	8.54	-7.14756	-59	6144.97
Passeriformes	Coerebidae	Coereba flaveola	black	yellow	black	no	male	adult	neck	22/9/1978	1978	61214	KBIN	no	no	no	1.3	8.54	-7.14756	-59	6144.97
Piciformes	Picidae	Colaptes rupicola	white	yellow	yellow	no	male	adult	belly	1940	1905	6612	KBIN	yes	yes	yes	1,3,4	204	-17.2574	-70	6502.73
Piciformes	Picidae	Colaptes rupicola	white	yellow	grey	no	male	adult	neck	1940	1905	6612	KBIN	yes	yes	yes	1,3,4	204	-17.2574	-70	6502.73
Piciformes	Picidae	Colaptes rupicola	grey	yellow	yellow	no	female	adult	belly	1940	1905	6613	KBIN	yes	yes	yes	1,3,4	204	-17.2574	-70	6502.73
Piciformes	Picidae	Colaptes rupicola	grey	yellow	grey	no	female	adult	neck	1940	1905	6613	KBIN	yes	yes	yes	1,3,4	204	-17.2574	-70	6502.73
Apodiformes	Trochilidae	Colibri coruscans	green	yellow	green	no	?	adult	belly	6/12/1912	1912	4118	KBIN	yes	no	no	1,3,4	8.5	-9.11318	-72	6360.84
Apodiformes	Trochilidae	Colibri coruscans	green	yellow	green	no	?	adult	neck	6/12/1912	1912	4118	KBIN	yes	no	no	1,3,4	8.5	-9.11318	-72	6360.84
Galliformes	Odontophoridae	Colinus virginianus	\	yellow	barred	no	female	adult	belly	16/1/1933	1933	16127	KBIN	yes	yes	no	1,3,4	166	35.4108	-92	6698.28
Galliformes	Odontophoridae	Colinus virginianus	\	yellow	brown	no	female	adult	neck	16/1/1933	1933	16127	KBIN	yes	yes	no	1,3,4	166	35.4108	-92	6698.28
Galliformes	Odontophoridae	Colinus virginianus	brown	yellow	barred	no	male	adult	belly	12/1/1933	1933	16126	KBIN	yes	yes	no	1,3,4	166	35.4108	-92	6698.28
Galliformes	Odontophoridae	Colinus virginianus	brown	yellow	brown	no	male	adult	neck	12/1/1933	1933	16126	KBIN	yes	yes	no	1,3,4	166	35.4108	-92	6698.28
Coliiformes	Coliidae	Colius colius	brown	black	brown	no	male	adult	belly	5/2/1955	1955	75508	KMMA	no	no	co-operative breeding	2.3	59	-26.7442	21	7041.24
Coliiformes	Coliidae	Colius colius	grey	black	grey	no	male	adult	neck	5/2/1955	1955	75508	KMMA	no	no	co-operative breeding	2.3	59	-26.7442	21	7041.24
Coliiformes	Coliidae	Colius leucocephalus	brown	red	brown	no	male	adult	belly	1/8/1924	1924	97961	KMMA	no	no	no	2.3	39	0.588569	41	6610.87
Coliiformes	Coliidae	Colius leucocephalus	brown	black	brown	no	male	adult	neck	1/8/1924	1924	97961	KMMA	no	no	no	2.3	39	0.588569	41	6610.87
Coliiformes	Coliidae	Colius striatus	brown	black	brown	no	male	adult	belly	1960	1960	110129	KMMA	no	no	no	1,2,3,4,7	56.4	-4.34193	29	6501.89
Coliiformes	Coliidae	Colius striatus	brown	black	brown	no	male	adult	neck	1960	1960	110129	KMMA	no	no	no	1,2,3,4,7	56.4	-4.34193	29	6501.89
Apodiformes	Apiodidae	Collocalia marginata	white	yellow	grey	no	male	adult	belly	8/4/1932	1932	34876	KBIN	no	no	yes	1.7	6.1	-0.199725	121	6787.37
Apodiformes	Apiodidae	Collocalia marginata	blue	yellow	black	no	male	adult	neck	8/4/1932	1932	34876	KBIN	no	no	yes	1.7	6.1	-0.199725	121	6787.37
Passeriformes	Pachycephalidae	Colluricincla harmonica	grey	yellow	brown	no	male	adult	belly	31/12/1856	1856	7657	KBIN	yes	yes	no	1,2,3	66	-26.0311	135	6572.26
Passeriformes	Pachycephalidae	Colluricincla harmonica	grey	yellow	brown	no	male	adult	neck	31/12/1856	1856	7657	KBIN	yes	yes	no	1,2,3	66	-26.0311	135	6572.26
Passeriformes	Tyrannidae	Colonia colonus	white	yellow	black	no	male	adult	belly	28/4/1933	1933	36803	KBIN	yes	yes	no	1	18.3	-11.8891	-56	6841.57
Passeriformes	Tyrannidae	Colonia colonus	white	yellow	grey	no	male	adult	neck	28/4/1933	1933	36803	KBIN	yes	yes	no	1	18.3	-11.8891	-56	6841.57
Passeriformes	Tyrannidae	Colonia colonus	grey	yellow	black	no	female	adult	belly	1967	1967	65278	KBIN	yes	yes	no	1	18.3	-11.8891	-56	6841.57
Passeriformes	Tyrannidae	Colonia colonus	grey	yellow	grey	no	female	adult	neck	1967	1967	65278	KBIN	yes	yes	no	1	18.3	-11.8891	-56	6841.57
Passeriformes	Tyrannidae	Colorhamphus parvirostris	grey	yellow	grey	no	male	adult	belly	10/2/1985	1985	68475	KBIN	no	no	no	1	?	-47.139	-72	3645.99
Passeriformes	Tyrannidae	Colorhamphus parvirostris	grey	yellow	brown	no	male	adult	neck	10/2/1985	1985	68475	KBIN	no	no	no	1	?	-47.139	-72	3645.99
Passeriformes	Tyrannidae	Colorhamphus parvirostris	brown	yellow	grey	no	female	adult	belly	10/1/1985	1985	68474	KBIN	no	no	no	1	?	-47.139	-72	3645.99
Passeriformes	Tyrannidae	Colorhamphus parvirostris	brown	yellow	brown	no	female	adult	neck	10/1/1985	1985	68474	KBIN	no	no	no	1	?	-47.139	-72	3645.99
Columbiformes	Columbidae	Columba palumbus	grey	red	grey	no	male	adult	belly	1903	1903	612219	AMNH	no	no	No	1.3	690	51.229	31	3600.37
Columbiformes	Columbidae	Columba palumbus	grey	red	grey	no	male	adult	neck	1903	1903	612219	AMNH	no	no	No	1.3	690	51.229	31	3600.37
Columbiformes	Columbidae	Columba palumbus	grey	red	grey	no	female	adult	belly	1927	1927	222310	AMNH	no	no	No	1.3	690	51.229	31	3600.37
Columbiformes	Columbidae	Columba palumbus	grey	red	grey	no	female	adult	neck	1927	1927	222310	AMNH	no	no	No	1.3	690	51.229	31	3600.37
Columbiformes	Columbiidae	Columbina cruziana	grey	yellow	grey	no	male	adult	belly	7/9/1976	1976	58420	KBIN	yes	yes	no	3	52	-8.67826	-77	6158.07
Columbiformes	Columbiidae	Columbina cruziana	grey	yellow	grey	no	male	adult	neck	7/9/1976	1976	58420	KBIN	yes	yes	no	3	52	-8.67826	-77	6158.07
Columbiformes	Columbiidae	Columbina cruziana	grey	yellow	grey	no	female	adult	belly	27/8/1976	1976	58411	KBIN	yes	yes	no	3	52	-8.67826	-77	6158.07
Columbiformes	Columbiidae	Columbina cruziana	grey	yellow	grey	no	female	adult	neck	27/8/1976	1976	58411	KBIN	yes	yes	no	3	52	-8.67826	-77	6158.07
Passeriformes	Thraupidae	Compsothraupis loricata	black	yellow	black	no	male	adult	belly	1845	1845	7373	KBIN	yes	yes	no	1	72.5	-10.2749	-43	7064.19
Passeriformes	Thraupidae	Compsothraupis loricata	black	yellow	black	no	male	adult	neck	1845	1845	7373	KBIN	yes	yes	no	1	72.5	-10.2749	-43	7064.19
Passeriformes	Thraupidae	Compsothraupis loricata	black	yellow	black	no	female	adult	belly	4/4/1876	1876	7373	KBIN	yes	yes	no	1	72.5	-10.2749	-43	7064.19
Passeriformes	Thraupidae	Compsothraupis loricata	black	yellow	black	no	female	adult	neck	4/4/1876	1876	7373	KBIN	yes	yes	no	1	72.5	-10.2749	-43	7064.19
Passeriformes	Cotingidae	Conioptilon mcilhennyi	grey	yellow	grey	no	female	adult	belly	20/3/1965	1965	785892	AMNH	yes	yes	no	1.5	91	-10.9555	-71	5569.1
Passeriformes	Cotingidae	Conioptilon mcilhennyi	grey	yellow	grey	no	female	adult	neck	20/3/1965	1965	785892	AMNH	yes	yes	no	1.5	91	-10.9555	-71	5569.1
Passeriformes	Thraupidae	Conirostrum bicolor	grey	yellow	grey	no	female	adult	belly	25/3/1881	1881	1067	KBIN	yes	yes	no	1.3	11	-0.582288	-58	6260.52
Passeriformes	Thraupidae	Conirostrum bicolor	grey	yellow	grey	no	female	adult	neck	25/3/1881	1881	1067	KBIN	yes	yes	no	1.3	11	-0.582288	-58	6260.52
Passeriformes	Tyrannidae	Conopias trivirgatus	yellow	yellow	yellow	no	?	adult	belly	25/7/1932	1932	8986	KBIN	no	no	no	1	?	-15.1119	-55	6724.71
Passeriformes	Tyrannidae	Conopias trivirgatus	brown	yellow	brown	no	?	adult	neck	25/7/1932	1932	8986	KBIN	no	no	no	1	?	-15.1119	-55	6724.71
Passeriformes	Conopophagidae	Conopophaga melanops	grey	yellow	grey	no	male	adult	belly	23/7/1847	1847	240	KBIN	yes	yes	no	1.5	20.1	-18.4119	-41	6691.21
Passeriformes	Conopophagidae	Conopophaga melanops	brown	yellow	brown	no	male	adult	neck	23/7/1847	1847	240	KBIN	yes	yes	no	1.5	20.1	-18.4119	-41	6691.21
Passeriformes	Conopophagidae	Conopophaga melanops	brown	yellow	brown	no	female	adult	belly	10/4/1933	1933	36543	KBIN	yes	yes	no	1.5	20.1	-18.4119	-41	6691.21
Passeriformes	Conopophagidae	Conopophaga melanops	brown	yellow	brown	no	female	adult	neck	10/4/1933	1933	36543	KBIN	yes	yes	no	1.5	20.1	-18.4119	-41	6691.21
Passeriformes	Meliphagidae	Conopophila rufogularis	brown	yellow	brown	no	male	adult	belly	2/8/1884	1884	8398	KBIN	yes	yes	no	1,2,3	10.8	-18.1367	136	6567.46
Passeriformes	Meliphagidae	Conopophila rufogularis	brown	black	brown	no	male	adult	neck	2/8/1884	1884	8398	KBIN	yes	yes	no	1,2,3	10.8	-18.1367	136	6567.46
Passeriformes	Meliphagidae	Conopophila rufogularis	brown	yellow	brown	no	female	adult	belly	2/8/1884	1884	8398	KBIN	yes	yes	no	1,2,3	10.8	-18.1367	136	6567.46
Passeriformes	Meliphagidae	Conopophila rufogularis	brown	black	brown	no	female	adult	neck	2/8/1884	1884	8398	KBIN	yes	yes	no	1,2,3	10.8	-18.1367	136	6567.46
Passeriformes	Thraupidae	Conothraupis speculigera	white	yellow	white	no	male	adult	belly	12/4/1933	1933	160826	MCZ	yes	yes	No	1.3	28	-5.52928	-80	6399.28
Passeriformes	Thraupidae	Conothraupis speculigera	black	yellow	black	no	male	adult	neck	12/4/1933	1933	160826	MCZ	yes	yes	No	1.3	28	-5.52928	-80	6399.28
Passeriformes	Tyrannidae	Contopus sordidulus	grey	yellow	brown	no	male	adult	belly	17/5/1917	1917	44024	KBIN	no	no	no	1	14	49.4337	-118	4493.71
Passeriformes	Tyrannidae	Contopus sordidulus	grey	yellow	brown	no	male	adult	neck	17/5/1917	1917	44024	KBIN	no	no	no	1	14	49.4337	-118	4493.71
Passeriformes	Tyrannidae	Contopus sordidulus	brown	yellow	brown	no	female	adult	belly	12/5/1917	1917	44022	KBIN	no	no	no	1	14	49.4337	-118	4493.71
Passeriformes	Tyrannidae	Contopus sordidulus	brown	yellow	brown	no	female	adult	neck	12/5/1917	1917	44022	KBIN	no	no	no	1	14	49.4337	-118	4493.71
Passeriformes	Muscicapidae	Copsychus albospecularis	white	yellow	white	no	male	adult	belly	10/1931	2179	50607	KMMA	yes	yes	no	1	30.5	-19.4764	47	7127.86
Passeriformes	Muscicapidae	Copsychus albospecularis	black	yellow	black	no	male	adult	neck	10/1931	2179	50607	KMMA	yes	yes	no	1	30.5	-19.4764	47	7127.86
Coraciiformes	Coraciidae	Coracias garrulus	blue	yellow	blue	no	male	adult	belly	10/4/1943	1943	43039	KMMA	no	no	yes	1,2,3,4	146	46.2179	45	4348.93
Coraciiformes	Coraciidae	Coracias garrulus	blue	yellow	blue	no	male	adult	neck	10/4/1943	1943	43039	KMMA	no	no	yes	1,2,3,4	146	46.2179	45	4348.93
Coraciiformes	Coraciidae	Coracias garrulus	blue	yellow	blue	no	female	adult	belly	1/12/1949	1949	41.246	KMMA	no	no	yes	1,2,3,4	146	46.2179	45	4348.93
Coraciiformes	Coraciidae	Coracias garrulus	blue	yellow	green	no	female	adult	neck	1/12/1949	1949	41.246	KMMA	no	no	yes	1,2,3,4	146	46.2179	45	4348.93
Passeriformes	Campephagidae	Coracina pectoralis	white	yellow	white	no	male	adult	belly	3/1916	1987	8516	KMMA	yes	yes	no	1.2	58	-4.06379	23	6384.68
Passeriformes	Campephagidae	Coracina pectoralis	white	yellow	grey	no	male	adult	neck	3/1916	1987	8516	KMMA	yes	yes	no	1.2	58	-4.06379	23	6384.68
Passeriformes	Campephagidae	Coracina pectoralis	grey	yellow	white	no	female	adult	belly	3/1916	1987	8517	KMMA	yes	yes	no	1.2	58	-4.06379	23	6384.68
Passeriformes	Campephagidae	Coracina pectoralis	grey	yellow	grey	no	female	adult	neck	3/1916	1987	8517	KMMA	yes	yes	no	1.2	58	-4.06379	23	6384.68
Psittaciformes	Psittrichasiidae	Coracopsis vasa	brown	Yellow	grey	no	female	adult	belly	15/10/1983	1983	83.43.A.209	KMMA	no	no	yes	1,2,3,4	525	-19.4599	47	7127.86
Psittaciformes	Psittrichasiidae	Coracopsis vasa	brown	Yellow	brown	no	female	adult	neck	15/10/1983	1983	83.43.A.209	KMMA	no	no	yes	1,2,3,4	525	-19.4599	47	7127.86
Psittaciformes	Psittrichasiidae	Coracopsis vasa	brown	Yellow	brown	no	male	adult	belly	23/10/1983	1983	83.43.A.309	KMMA	no	no	yes	1,2,3,4	525	-19.4599	47	7127.86
Psittaciformes	Psittrichasiidae	Coracopsis vasa	brown	Yellow	brown	no	male	adult	neck	23/10/1983	1983	83.43.A.309	KMMA	no	no	yes	1,2,3,4	525	-19.4599	47	7127.86
Passeriformes	Pachycephalidae	Coracornis raveni	brown	yellow	brown	no	female	adult	belly	1932-01-11	1932	194887	MCZ	yes	yes	no	1	?	-2.0326	120	6434.08
Passeriformes	Pachycephalidae	Coracornis raveni	brown	yellow	brown	no	female	adult	neck	1932-01-11	1932	194887	MCZ	yes	yes	no	1	?	-2.0326	120	6434.08
Cathartiformes	Carthartidae	Coragyps atratus	black	yellow	black	no	female	adult	belly	17/12/1977	1977	59656	KBIN	no	no	yes	1,3,4	2080.5	-4.94955	-68	6026.18
Cathartiformes	Carthartidae	Coragyps atratus	black	black	black	yes	female	adult	neck	17/12/1977	1977	59656	KBIN	no	no	yes	1,3,4	2080.5	-4.94955	-68	6026.18
Passeriformes	Pipridae	Corapipo leucorrhoa	black	yellow	black	no	male	adult	belly	1967	1967	65253	KBIN	yes	yes	no	1	12.5	7.68076	-74	5841.66
Passeriformes	Pipridae	Corapipo leucorrhoa	black	yellow	black	no	male	adult	neck	1967	1967	65253	KBIN	yes	yes	no	1	12.5	7.68076	-74	5841.66
Passeriformes	Corcoracidae	Corcorax melanorhamphos	black	yellow	black	no	?	adult	belly	25/7/1932	1932	2778	KBIN	no	no	co-operative	1,2,3,5	349.1	-30.7116	146	5813.4
Passeriformes	Corcoracidae	Corcorax melanorhamphos	black	yellow	black	no	?	adult	neck	25/7/1932	1932	2778	KBIN	no	no	co-operative	1,2,3,5	349.1	-30.7116	146	5813.4
Passeriformes	Climacteridae	Cormobates leucophaea	grey	yellow	grey	no	female	adult	belly	1845	1845	3158	KBIN	yes	yes	no	1.2	22	-31.8205	148	5978.53
Passeriformes	Climacteridae	Cormobates leucophaea	grey	yellow	brown	no	female	adult	neck	1845	1845	3158	KBIN	yes	yes	no	1.2	22	-31.8205	148	5978.53
Passeriformes	Climacteridae	Cormobates leucophaea	brown	yellow	grey	no	male	adult	belly	1880	1880	773	KBIN	yes	yes	no	1.2	22	-31.8205	148	5978.53
Passeriformes	Climacteridae	Cormobates leucophaea	brown	yellow	brown	no	male	adult	neck	1880	1880	773	KBIN	yes	yes	no	1.2	22	-31.8205	148	5978.53
Passeriformes	Laniidae	Corvinella corvina	brown	yellow	brown	no	female	adult	belly	14/10/1974	1974	75.3.A.888	KMMA	yes	yes	co-operative breeding	1,2,4	80	10.5234	7	6964.15
Passeriformes	Laniidae	Corvinella corvina	brown	yellow	brown	no	female	adult	neck	14/10/1974	1974	75.3.A.888	KMMA	yes	yes	co-operative breeding	1,2,4	80	10.5234	7	6964.15
Passeriformes	Laniidae	Corvinella corvina	brown	yellow	brown	no	female	adult	belly	12/4/1900	1900	30697	KMMA	yes	yes	co-operative breeding	1,2,4	80	10.5234	7	6964.15
Passeriformes	Laniidae	Corvinella corvina	brown	yellow	brown	no	female	adult	neck	12/4/1900	1900	30697	KMMA	yes	yes	co-operative breeding	1,2,4	80	10.5234	7	6964.15
Passeriformes	Corvidae	Corvus albus	white	yellow	white	no	male	adult	belly	13/1/1933	1933	24459	KMMA	No	No	No	1,2,3,4,5	524	-2.56394	21	6093.15
Passeriformes	Corvidae	Corvus albus	white	yellow	black	no	male	adult	neck	13/1/1933	1933	24459	KMMA	No	No	No	1,2,3,4,5	524	-2.56394	21	6093.15
Passeriformes	Corvidae	Corvus albus	black	yellow	white	no	female	adult	belly	1/6/1921	1921	12110	KMMA	No	No	No	1,2,3,4,5	524	-2.56394	21	6093.15
Passeriformes	Corvidae	Corvus albus	black	yellow	black	no	female	adult	neck	1/6/1921	1921	12110	KMMA	No	No	No	1,2,3,4,5	524	-2.56394	21	6093.15
Passeriformes	Eurylaimidae	Corydon sumatranus	black	yellow	black	no	male	adult	belly	12/10/1881	1881	3125	KBIN	no	no	co-operative breeding	1	140	6.71641	106	6383.2
Passeriformes	Eurylaimidae	Corydon sumatranus	black	yellow	black	no	male	adult	neck	12/10/1881	1881	3125	KBIN	no	no	co-operative breeding	1	140	6.71641	106	6383.2
Passeriformes	Thraupidae	Coryphaspiza melanotis	white	yellow	white	no	male	adult	belly	18/10/1903	1903	100261	AMNH	No	No	No	3.4	15.8	-16.2293	-64	6647.79
Passeriformes	Thraupidae	Coryphaspiza melanotis	white	yellow	brown	no	male	adult	neck	18/10/1903	1903	100261	MCZ	No	No	No	3.4	15.8	-16.2293	-64	6647.79
Passeriformes	Thraupidae	Coryphaspiza melanotis	brown	yellow	white	no	female	adult	belly	24/11/1903	1903	519705	MCZ	No	No	No	3.4	15.8	-16.2293	-64	6647.79
Passeriformes	Thraupidae	Coryphaspiza melanotis	brown	yellow	brown	no	female	adult	neck	24/11/1903	1903	519705	MCZ	No	No	No	3.4	15.8	-16.2293	-64	6647.79
Passeriformes	Furnariidae	Coryphistera alaudina	brown	yellow	brown	no	female	adult	belly	19/5/1984	1984	68028	KBIN	no	no	no	2.3	34.3	-29.671	-63	5883.07
Passeriformes	Furnariidae	Coryphistera alaudina	brown	yellow	brown	no	female	adult	neck	19/5/1984	1984	68028	KBIN	no	no	no	2.3	34.3	-29.671	-63	5883.07
Passeriformes	Thraupidae	Coryphospingus pileatus	grey	yellow	grey	no	male	adult	belly	?	?	263944	MCZ	yes	yes	No	1.3	18	-9.29875	-47	6962.77
Passeriformes	Thraupidae	Coryphospingus pileatus	grey	yellow	grey	no	male	adult	neck	?	?	263944	MCZ	yes	yes	No	1.3	18	-9.29875	-47	6962.77
Musophagiformes	Musophagidae	Corythaeola cristata	green	red	green	no	male	adult	belly	1952-06-30	1952	52137	KBIN	no	no	No	1	1231	1.49095	16	6058.93
Musophagiformes	Musophagidae	Corythaeola cristata	green	black	blue	no	male	adult	neck	1952-06-30	1952	52137	KBIN	no	no	No	1	1231	1.49095	16	6058.93
Musophagiformes	Musophagidae	Corythaeola cristata	blue	yellow	green	no	female	adult	belly	13/3/1965	1965	143	KBIN	no	no	No	1	1231	1.49095	16	6058.93
Musophagiformes	Musophagidae	Corythaeola cristata	blue	black	blue	no	female	adult	neck	13/3/1965	1965	143	KBIN	no	no	No	1	1231	1.49095	16	6058.93
Musophagiformes	Musophagidae	Corythaixoides concolor	grey	Yellow	grey	no	male	adult	belly	25/11/1930	1930	21012	KMMA	no	no	no	1,2,3	228	-17.3898	27	7124.96
Musophagiformes	Musophagidae	Corythaixoides concolor	grey	Yellow	grey	no	male	adult	neck	25/11/1930	1930	21012	KMMA	no	no	no	1,2,3	228	-17.3898	27	7124.96
Musophagiformes	Musophagidae	Corythaixoides concolor	grey	Yellow	grey	no	female	adult	belly	28/1/1938	1938	32368	KMMA	no	no	no	1,2,3	228	-17.3898	27	7124.96
Musophagiformes	Musophagidae	Corythaixoides concolor	grey	Yellow	grey	no	female	adult	neck	28/1/1938	1938	32368	KMMA	no	no	no	1,2,3	228	-17.3898	27	7124.96
Passeriformes	Tyrannidae	Corythopis torquatus	white	yellow	white	no	female	adult	belly	10/2/1988	1988	70680	KBIN	no	no	no	1	18	-3.7655	-63	6234.25
Passeriformes	Tyrannidae	Corythopis torquatus	brown	yellow	brown	no	female	adult	neck	10/2/1988	1988	70680	KBIN	no	no	no	1	18	-3.7655	-63	6234.25
Coraciiformes	Alcenidae	Corythornis leucogaster	white	yellow	white	no	female	adult	belly	1/10/1951	1951	59938	KMMA	no	no	no	1,3,5,9	14.7	1.84845	15	5881.21
Coraciiformes	Alcenidae	Corythornis leucogaster	white	Yellow	blue	no	female	adult	neck	1/10/1951	1951	59938	KMMA	no	no	no	1,3,5,9	14.7	1.84845	15	5881.21
Coraciiformes	Alcenidae	Corythornis leucogaster	blue	yellow	white	no	male	adult	belly	13/10/1951	1951	57924	KMMA	no	no	no	1,3,5,9	14.7	1.84845	15	5881.21
Coraciiformes	Alcenidae	Corythornis leucogaster	blue	Yellow	blue	no	male	adult	neck	13/10/1951	1951	57924	KMMA	no	no	no	1,3,5,9	14.7	1.84845	15	5881.21
Anseriformes	Anatidae	Coscoroba coscoroba	white	yellow	white	no	?	adult	belly	14/03	?	94978	KBIN	yes	no	no	5	4327	-39.6962	-66	4857.08
Anseriformes	Anatidae	Coscoroba coscoroba	white	black	white	no	?	adult	neck	14/03	?	94978	KBIN	yes	no	no	5	4327	-39.6962	-66	4857.08
Passeriformes	Muscicapidae	Cossypha archeri	brown	yellow	brown	no	female	adult	belly	6/5/1957	1957	85900	KMMA	no	no	no	1.3	26	-2.32872	29	6368.89
Passeriformes	Muscicapidae	Cossypha archeri	brown	yellow	brown	no	female	adult	neck	6/5/1957	1957	85900	KMMA	no	no	no	1.3	26	-2.32872	29	6368.89
Passeriformes	Muscicapidae	Cossypha archeri	brown	yellow	brown	no	male	adult	belly	3/10/1955	1955	79114	KMMA	no	no	no	1.3	26	-2.32872	29	6368.89
Passeriformes	Muscicapidae	Cossypha archeri	brown	yellow	brown	no	male	adult	neck	3/10/1955	1955	79114	KMMA	no	no	no	1.3	26	-2.32872	29	6368.89
Passeriformes	Muscicapidae	Cossyphicula roberti	brown	yellow	brown	no	male	adult	belly	8/5/1954	1954	72799	KMMA	no	no	no	1	?	0.954475	21	5806.69
Passeriformes	Muscicapidae	Cossyphicula roberti	brown	yellow	brown	no	male	adult	neck	8/5/1954	1954	72799	KMMA	no	no	no	1	?	0.954475	21	5806.69
Passeriformes	Muscicapidae	Cossyphicula roberti	brown	yellow	brown	no	female	adult	belly	15/10/1956	1956	84348	KMMA	no	no	no	1	?	0.954475	21	5806.69
Passeriformes	Muscicapidae	Cossyphicula roberti	brown	yellow	brown	no	female	adult	neck	15/10/1956	1956	84348	KMMA	no	no	no	1	?	0.954475	21	5806.69
Passeriformes	Cotingidae	Cotinga cotinga	purple	yellow	purple	no	male	adult	belly	1929	1929	1815	KBIN	yes	yes	no	1	55	0.025096	-56	6326.27
Passeriformes	Cotingidae	Cotinga cotinga	brown	yellow	blue	no	male	adult	neck	1929	1929	1815	KBIN	yes	yes	no	1	55	0.025096	-56	6326.27
Passeriformes	Cotingidae	Cotinga cotinga	blue	yellow	brown	no	female	adult	belly	1929	1929	1815	KBIN	yes	yes	no	1	55	0.025096	-56	6326.27
Passeriformes	Cotingidae	Cotinga cotinga	brown	yellow	brown	no	female	adult	neck	1929	1929	1815	KBIN	yes	yes	no	1	55	0.025096	-56	6326.27
Gruiformes	Rallidae	Coturnicops noveboracensis	brown	yellow	brown	no	female	adult	belly	26/4/1897	1897	44221	KBIN	yes	no	no	5	60.9	52.2926	-94	4003.83
Gruiformes	Rallidae	Coturnicops noveboracensis	brown	yellow	brown	no	female	adult	neck	26/4/1897	1897	44221	KBIN	yes	no	no	5	60.9	52.2926	-94	4003.83
Gruiformes	Rallidae	Coturnicops noveboracensis	brown	yellow	brown	no	male	adult	belly	18/4/1901	1901	44222	KBIN	yes	no	no	5	60.9	52.2926	-94	4003.83
Gruiformes	Rallidae	Coturnicops noveboracensis	brown	yellow	brown	no	male	adult	neck	18/4/1901	1901	44222	KBIN	yes	no	no	5	60.9	52.2926	-94	4003.83
Galliformes	Phasianidae	Coturnix delegorguei	black	Yellow	black	no	male	adult	belly	29/7/1926	1926	256189	KMMA	yes	yes	yes	2.4	95	-7.2018	28	6714.68
Galliformes	Phasianidae	Coturnix delegorguei	brown	Yellow	brown	no	male	adult	neck	29/7/1926	1926	256189	KMMA	yes	yes	yes	2.4	95	-7.2018	28	6714.68
Galliformes	Phasianidae	Coturnix delegorguei	black	Yellow	brown	no	female	adult	belly	26/6/1917	1917	99050	KMMA	yes	yes	yes	2.4	95	-7.2018	28	6714.68
Galliformes	Phasianidae	Coturnix delegorguei	brown	Yellow	brown	no	female	adult	neck	26/6/1917	1917	99050	KMMA	yes	yes	yes	2.4	95	-7.2018	28	6714.68
Cuculiformes	Cuculidae	Coua caerulea	blue	Yellow	blue	no	male	adult	belly	?	?	50561	KMMA	no	no	no	1	268	-18.9809	48	6988.6
Cuculiformes	Cuculidae	Coua caerulea	blue	Yellow	blue	no	male	adult	neck	?	?	50561	KMMA	no	no	no	1	268	-18.9809	48	6988.6
Cuculiformes	Cuculidae	Coua caerulea	blue	Yellow	blue	no	female	adult	belly	?	?	50564	KMMA	no	no	no	1	268	-18.9809	48	6988.6
Cuculiformes	Cuculidae	Coua caerulea	blue	Yellow	blue	no	female	adult	neck	?	?	50564	KMMA	no	no	no	1	268	-18.9809	48	6988.6
Passeriformes	Cracticidae	Cracticus torquatus	white	yellow	white	no	male	adult	belly	23/7/1847	1847	5092	KBIN	yes	yes	no	1,2,3	89.82	-27.3343	135	6335.25
Passeriformes	Cracticidae	Cracticus torquatus	grey	yellow	black	no	male	adult	neck	23/7/1847	1847	5092	KBIN	yes	yes	no	1,2,3	89.82	-27.3343	135	6335.25
Passeriformes	Cracticidae	Cracticus torquatus	black	yellow	grey	no	female	adult	belly	32/1/1883	1883	2349	KBIN	yes	yes	no	1,2,3	89.82	-27.3343	135	6335.25
Passeriformes	Cracticidae	Cracticus torquatus	black	yellow	black	no	female	adult	neck	32/1/1883	1883	2349	KBIN	yes	yes	no	1,2,3	89.82	-27.3343	135	6335.25
Passeriformes	Furnariidae	Cranioleuca pyrrhophia	grey	yellow	grey	no	male	adult	belly	3/6/1984	1984	68039	KBIN	no	no	no	1.3	16	-30.2314	-63	5901.32
Passeriformes	Furnariidae	Cranioleuca pyrrhophia	grey	yellow	brown	no	male	adult	neck	3/6/1984	1984	68039	KBIN	no	no	no	1.3	16	-30.2314	-63	5901.32
Passeriformes	Furnariidae	Cranioleuca pyrrhophia	brown	yellow	grey	no	female	adult	belly	17/5/1984	1984	68038	KBIN	no	no	no	1.3	16	-30.2314	-63	5901.32
Passeriformes	Furnariidae	Cranioleuca pyrrhophia	brown	yellow	brown	no	female	adult	neck	17/5/1984	1984	68038	KBIN	no	no	no	1.3	16	-30.2314	-63	5901.32
Passeriformes	Acanthizidae	Crateroscelis robusta	brown	yellow	brown	no	male	adult	belly	2/2/1933	1933	167703	MCZ	No	No	no	1	18.25	-5.28727	142	6071.17
Passeriformes	Acanthizidae	Crateroscelis robusta	brown	yellow	brown	no	male	adult	neck	2/2/1933	1933	167703	MCZ	No	No	no	1	18.25	-5.28727	142	6071.17
Passeriformes	Acanthizidae	Crateroscelis robusta	brown	yellow	brown	no	female	adult	belly	22/2/1933	1933	167704	MCZ	No	No	no	1	18.25	-5.28727	142	6071.17
Passeriformes	Acanthizidae	Crateroscelis robusta	brown	yellow	brown	no	female	adult	neck	22/2/1933	1933	167704	MCZ	No	No	no	1	18.25	-5.28727	142	6071.17
Galliformes	Cracidae	Crax daubentoni	barred	yellow	barred	no	female	adult	belly	1954	1954	71526	KBIN	yes	no	no	1	3200	9.01723	-68	5730.16
Galliformes	Cracidae	Crax daubentoni	black	yellow	black	no	female	adult	neck	1954	1954	71526	KBIN	yes	no	no	1	3200	9.01723	-68	5730.16
Galliformes	Cracidae	Crax daubentoni	black	yellow	black	no	male	adult	belly	1954	1954	71527	KBIN	yes	no	no	1	3200	9.01723	-68	5730.16
Galliformes	Cracidae	Crax daubentoni	black	yellow	black	no	male	adult	neck	1954	1954	71527	KBIN	yes	no	no	1	3200	9.01723	-68	5730.16
Charadriiformes	Laridae	Creagrus furcatus	black	yellow	white	no	female	adult	belly	19/3/1978	1978	57592	KBIN	no	no	yes	9,12,13	780	-0.219197	-91	7264.13
Charadriiformes	Laridae	Creagrus furcatus	white	black	black	no	female	adult	neck	19/3/1978	1978	57592	KBIN	no	no	yes	9,12,13	780	-0.219197	-91	7264.13
Charadriiformes	Laridae	Creagrus furcatus	white	yellow	white	no	male	adult	belly	19/3/1978	1978	57957	KBIN	no	no	yes	9,12,13	780	-0.219197	-91	7264.13
Charadriiformes	Laridae	Creagrus furcatus	white	black	white	no	male	adult	neck	19/3/1978	1978	57957	KBIN	no	no	yes	9,12,13	780	-0.219197	-91	7264.13
Passeriformes	Sturnidae	Creatophora cinerea	grey	yellow	grey	no	male	adult	belly	29/9/1970	1970	125018	KMMA	yes	yes	yes	2,3,4,8	85	-14.5738	28	7231.19
Passeriformes	Sturnidae	Creatophora cinerea	grey	yellow	grey	no	male	adult	neck	29/9/1970	1970	125018	KMMA	yes	yes	yes	2,3,4,8	85	-14.5738	28	7231.19
Passeriformes	Sturnidae	Creatophora cinerea	grey	yellow	grey	no	female	adult	belly	7/3/1965	1965	113312	KMMA	yes	yes	yes	2,3,4,8	85	-14.5738	28	7231.19
Passeriformes	Sturnidae	Creatophora cinerea	grey	yellow	grey	no	female	adult	neck	7/3/1965	1965	113312	KMMA	yes	yes	yes	2,3,4,8	85	-14.5738	28	7231.19
Gruiformes	Rallidae	Crecopsis egregia	grey	Yellow	grey	no	male	adult	belly	15/1/1916	1916	8011	KMMA	yes	yes	no	2,4,5	141	-5.06703	21	6446.03
Gruiformes	Rallidae	Crecopsis egregia	grey	Yellow	brown	no	male	adult	neck	15/1/1916	1916	8011	KMMA	yes	yes	no	2,4,5	141	-5.06703	21	6446.03
Gruiformes	Rallidae	Crecopsis egregia	\	yellow	grey	no	female	adult	belly	27/1/1953	1953	63426	KMMA	yes	yes	no	2,4,5	141	-5.06703	21	6446.03
Gruiformes	Rallidae	Crecopsis egregia	\	Yellow	brown	no	female	adult	neck	27/1/1953	1953	63426	KMMA	yes	yes	no	2,4,5	141	-5.06703	21	6446.03
Passeriformes	Thraupidae	Creurgops verticalis	brown	yellow	brown	no	male	adult	belly	13/5/1912	1912	124887	MCZ	yes	yes	No	1	27	-3.78244	-77	5163.65
Passeriformes	Thraupidae	Creurgops verticalis	brown	yellow	brown	no	male	adult	neck	13/5/1912	1912	124887	MCZ	yes	yes	No	1	27	-3.78244	-77	5163.65
Passeriformes	Thraupidae	Creurgops verticalis	brown	yellow	brown	no	female	adult	belly	16/5/1912	1912	117433	MCZ	yes	yes	No	1	27	-3.78244	-77	5163.65
Passeriformes	Thraupidae	Creurgops verticalis	grey	yellow	grey	no	female	adult	neck	16/5/1912	1912	117433	MCZ	yes	yes	No	1	27	-3.78244	-77	5163.65
Gruiformes	Rallidae	Crex crex	brown	yellow	white	no	male	adult	belly	14/2/1956	1956	80718	KMMA	yes	yes	no	2,4,5	155.5	54.9909	61	3435.3
Gruiformes	Rallidae	Crex crex	brown	Yellow	brown	no	male	adult	neck	14/2/1956	1956	80718	KMMA	yes	yes	no	2,4,5	155.5	54.9909	61	3435.3
Gruiformes	Rallidae	Crex crex	brown	Yellow	white	no	female	adult	belly	22/4/1955	1955	90500	KMMA	yes	yes	no	2,4,5	155.5	54.9909	61	3435.3
Gruiformes	Rallidae	Crex crex	brown	Yellow	brown	no	female	adult	neck	22/4/1955	1955	90500	KMMA	yes	yes	no	2,4,5	155.5	54.9909	61	3435.3
Musophagiformes	Musophagidae	Crinifer zonurus	grey	yellow	grey	no	female	adult	belly	28/12/1952	1952	77146	KMMA	no	no	no	2	737	6.8261	32	6575.38
Musophagiformes	Musophagidae	Crinifer zonurus	white	Yellow	Black	no	female	adult	neck	28/12/1952	1952	77146	KMMA	no	no	no	2	737	6.8261	32	6575.38
Musophagiformes	Musophagidae	Crinifer zonurus	brown	yellow	white	no	male	adult	belly	21.12.1949	1949	49.249	KMMA	no	no	no	2	737	6.8261	32	6575.38
Musophagiformes	Musophagidae	Crinifer zonurus	brown	Yellow	Black	no	male	adult	neck	21.12.1949	1949	49.249	KMMA	no	no	no	2	737	6.8261	32	6575.38
Passeriformes	Pycnonotidae	Criniger chloronotus	grey	yellow	grey	no	male	adult	belly	4/7/1936	1936	26792	KMMA	no	no	possibly co-operative	1	54	1.0608	19	6115.35
Passeriformes	Pycnonotidae	Criniger chloronotus	grey	yellow	grey	no	male	adult	neck	4/7/1936	1936	26792	KMMA	no	no	possibly co-operative	1	54	1.0608	19	6115.35
Passeriformes	Pycnonotidae	Criniger chloronotus	grey	yellow	grey	no	female	adult	belly	21/9/1937	1937	31402	KMMA	no	no	possibly co-operative	1	54	1.0608	19	6115.35
Passeriformes	Pycnonotidae	Criniger chloronotus	grey	yellow	grey	no	female	adult	neck	21/9/1937	1937	31402	KMMA	no	no	possibly co-operative	1	54	1.0608	19	6115.35
Passeriformes	Fringillidae	Crithagra flaviventris	yellow	yellow	yellow	no	male	adult	belly	14/6/1906	1906	30344	KMMA	yes	yes	no	3.4	17	0.820209	34	7257.45
Passeriformes	Fringillidae	Crithagra flaviventris	yellow	yellow	yellow	no	male	adult	neck	14/6/1906	1906	30344	KMMA	yes	yes	no	3.4	17	0.820209	34	7257.45
Passeriformes	Fringillidae	Crithagra flaviventris	green	yellow	yellow	no	female	adult	belly	27/8/1928	1928	97240	KMMA	yes	yes	no	3.4	17	0.820209	34	7257.45
Passeriformes	Fringillidae	Crithagra flaviventris	green	yellow	yellow	no	female	adult	neck	27/8/1928	1928	97240	KMMA	yes	yes	no	3.4	17	0.820209	34	7257.45
Passeriformes	Leiothrichidae	Crocias albonotatus	white	yellow	white	no	?	adult	belly	25/7/1932	1932	3263	KBIN	no	no	no	1	?	-7.06528	107	6785.9
Passeriformes	Leiothrichidae	Crocias albonotatus	grey	yellow	brown	no	?	adult	neck	25/7/1932	1932	3263	KBIN	no	no	no	1	?	-7.06528	107	6785.9
Passeriformes	Bernieridae	Crossleyia xanthophrys	yellow	yellow	yellow	no	male	adult	belly	12/1925	2233	50576	KMMA	no	no	no	1	22.5	-18.2051	48	6970.69
Passeriformes	Bernieridae	Crossleyia xanthophrys	yellow	yellow	brown	no	male	adult	neck	12/1925	2233	50576	KMMA	no	no	no	1	22.5	-18.2051	48	6970.69
Passeriformes	Bernieridae	Crossleyia xanthophrys	brown	yellow	yellow	no	female	adult	belly	1/1928	1932	50572	KMMA	no	no	no	1	22.5	-18.2051	48	6970.69
Passeriformes	Bernieridae	Crossleyia xanthophrys	brown	yellow	brown	no	female	adult	neck	1/1928	1932	50572	KMMA	no	no	no	1	22.5	-18.2051	48	6970.69
Galliformes	Phasianidae	Crossoptilon crossoptilon	\	yellow	grey	no	male	adult	belly	20/4/1971	1971	52848	KBIN	yes	yes	no	1.3	2137.5	29.5064	99	6993.93
Galliformes	Phasianidae	Crossoptilon crossoptilon	\	yellow	black	no	male	adult	neck	20/4/1971	1971	52848	KBIN	yes	yes	no	1.3	2137.5	29.5064	99	6993.93
Cuculiformes	Cuculidae	Crotophaga ani	black	yellow	black	no	female	adult	belly	1984-06-02	1984	67962	KBIN	yes	yes	Yes	1,3,5	111.73	-9.41493	-59	6877.1
Cuculiformes	Cuculidae	Crotophaga ani	black	red	black	no	female	adult	neck	1984-06-02	1984	67962	KBIN	yes	yes	Yes	1,3,5	111.73	-9.41493	-59	6877.1
Cuculiformes	Cuculidae	Crotophaga ani	black	yellow	black	no	male	adult	belly	17/10/1939	1939	4224	KBIN	yes	yes	Yes	1,3,5	111.73	-9.41493	-59	6877.1
Cuculiformes	Cuculidae	Crotophaga ani	black	yellow	black	no	male	adult	neck	17/10/1939	1939	4224	KBIN	yes	yes	Yes	1,3,5	111.73	-9.41493	-59	6877.1
Passeriformes	Corvidae	Crypsirina temia	black	yellow	black	no	male	adult	belly	18/8/1882	1882	1809	KBIN	No	no	No	1.3	145	16.1518	103	7381.45
Passeriformes	Corvidae	Crypsirina temia	black	yellow	black	no	male	adult	neck	18/8/1882	1882	1809	KBIN	No	no	No	1.3	145	16.1518	103	7381.45
Passeriformes	Macrosphenidae	Cryptillas victorini	brown	yellow	brown	no	male	adult	belly	23/7/1959	1959	258874	MCZ	no	no	no	3	10	-33.6434	21	6193.62
Passeriformes	Macrosphenidae	Cryptillas victorini	brown	yellow	brown	no	male	adult	neck	23/7/1959	1959	258874	MCZ	no	no	no	3	10	-33.6434	21	6193.62
Accipitriformes	Accipitridae	Cryptoleucopteryx plumbea	grey	yellow	grey	no	male	adult	belly	28/4/1929	1929	155144	MCZ	no	no	no	1	?	4.36003	-78	5714.09
Accipitriformes	Accipitridae	Cryptoleucopteryx plumbea	grey	yellow	grey	no	male	adult	neck	28/4/1929	1929	155144	MCZ	no	no	no	1	?	4.36003	-78	5714.09
Accipitriformes	Accipitridae	Cryptoleucopteryx plumbea	grey	yellow	grey	no	female	adult	belly	31/12/1929	1929	155145	MCZ	no	no	no	1	?	4.36003	-78	5714.09
Accipitriformes	Accipitridae	Cryptoleucopteryx plumbea	grey	yellow	grey	no	female	adult	neck	31/12/1929	1929	155145	MCZ	no	no	no	1	?	4.36003	-78	5714.09
Columbiformes	Columbidae	Cryptophaps poecilorrhoa	grey	yellow	grey	no	male	adult	belly	1931	1905	298565	AMNH	no	no	no	1	?	-1.57422	121	6469.85
Columbiformes	Columbidae	Cryptophaps poecilorrhoa	grey	yellow	grey	no	male	adult	neck	1931	1905	298565	AMNH	no	no	no	1	?	-1.57422	121	6469.85
Columbiformes	Columbidae	Cryptophaps poecilorrhoa	grey	yellow	grey	no	female	adult	belly	3/12/1884	1884	258981	AMNH	no	no	no	1	?	-1.57422	121	6469.85
Columbiformes	Columbidae	Cryptophaps poecilorrhoa	grey	yellow	grey	no	female	adult	neck	3/12/1884	1884	258981	AMNH	no	no	no	1	?	-1.57422	121	6469.85
Passeriformes	Pipridae	Cryptopipo holochlora	yellow	yellow	yellow	no	female	adult	belly	19/8/1964	1964	329667	MCZ	no	no	no	1	20	-2.85738	-76	6350.19
Passeriformes	Pipridae	Cryptopipo holochlora	green	yellow	green	no	female	adult	neck	19/8/1964	1964	329667	MCZ	no	no	no	1	20	-2.85738	-76	6350.19
Passeriformes	Estrildidae	Cryptospiza reichenovii	\	yellow	yellow	no	male	adult	belly	24/9/1971	1971	128218	KMMA	yes	yes	no	1	14.5	-6.39752	31	6600.92
Passeriformes	Estrildidae	Cryptospiza reichenovii	\	yellow	yellow	no	male	adult	neck	24/9/1971	1971	128218	KMMA	yes	yes	no	1	14.5	-6.39752	31	6600.92
Passeriformes	Estrildidae	Cryptospiza reichenovii	green	yellow	yellow	no	female	adult	belly	1977	1977	73.60.A.92	KMMA	yes	yes	no	1	14.5	-6.39752	31	6600.92
Passeriformes	Estrildidae	Cryptospiza reichenovii	green	yellow	yellow	no	female	adult	neck	1977	1977	73.60.A.92	KMMA	yes	yes	no	1	14.5	-6.39752	31	6600.92
Tinamiformes	Tinamidae	Crypturellus cinnamomeus	brown	yellow	brown	no	male	adult	belly	1929-12-06	1929	12188	KBIN	yes	yes	no	1.3	448	18.7074	-94	7552.22
Tinamiformes	Tinamidae	Crypturellus cinnamomeus	brown	yellow	black	no	male	adult	neck	1929-12-06	1929	12188	KBIN	yes	yes	no	1.3	448	18.7074	-94	7552.22
Cuculiformes	Cuculidae	Cuculus clamosus	barred	Yellow	barred	no	male	adult	belly	1914	1914	14248	KMMA	yes	yes	no	1,2,3,4	103.5	-3.55537	21	6407.11
Cuculiformes	Cuculidae	Cuculus clamosus	barred	Yellow	brown	no	male	adult	neck	1914	1914	14248	KMMA	yes	yes	no	1,2,3,4	103.5	-3.55537	21	6407.11
Cuculiformes	Cuculidae	Cuculus clamosus	black	yellow	barred	no	female	adult	belly	1924	1924	13960	KMMA	yes	yes	no	1,2,3,4	103.5	-3.55537	21	6407.11
Cuculiformes	Cuculidae	Cuculus clamosus	black	Yellow	brown	no	female	adult	neck	1924	1924	13960	KMMA	yes	yes	no	1,2,3,4	103.5	-3.55537	21	6407.11
Passeriformes	Stenostiridae	Culicicapa ceylonensis	yellow	yellow	yellow	no	male	adult	belly	22/12/1887	1887	9135	KBIN	no	no	no	1.3	9	16.8662	103	7344.35
Passeriformes	Stenostiridae	Culicicapa ceylonensis	yellow	yellow	grey	no	male	adult	neck	22/12/1887	1887	9135	KBIN	no	no	no	1.3	9	16.8662	103	7344.35
Passeriformes	Stenostiridae	Culicicapa ceylonensis	grey	yellow	yellow	no	female	adult	belly	22/12/1887	1887	9135	KBIN	no	no	no	1.3	9	16.8662	103	7344.35
Passeriformes	Stenostiridae	Culicicapa ceylonensis	grey	yellow	grey	no	female	adult	neck	22/12/1887	1887	9135	KBIN	no	no	no	1.3	9	16.8662	103	7344.35
Passeriformes	Tyrannidae	Culicivora caudacuta	brown	yellow	brown	no	male	adult	belly	19/7/1930	1930	154618	MCZ	yes	yes	no	2,4,5	?	-19.9828	-55	6580.66
Passeriformes	Tyrannidae	Culicivora caudacuta	brown	yellow	brown	no	male	adult	neck	19/7/1930	1930	154618	MCZ	yes	yes	no	2,4,5	?	-19.9828	-55	6580.66
Passeriformes	Tyrannidae	Culicivora caudacuta	brown	yellow	brown	no	female	adult	belly	10/7/1930	1930	154617	MCZ	yes	yes	no	2,4,5	?	-19.9828	-55	6580.66
Passeriformes	Tyrannidae	Culicivora caudacuta	brown	yellow	brown	no	female	adult	neck	10/7/1930	1930	154617	MCZ	yes	yes	no	2,4,5	?	-19.9828	-55	6580.66
Passeriformes	Icteridae	Curaeus curaeus	black	yellow	black	no	male	adult	belly	25/9/1977	1977	58262	KBIN	no	no	some co-operative	1,3,12	90	-45.429	-72	3955.93
Passeriformes	Icteridae	Curaeus curaeus	black	yellow	black	no	male	adult	neck	25/9/1977	1977	58262	KBIN	no	no	some co-operative	1,3,12	90	-45.429	-72	3955.93
Passeriformes	Icteridae	Curaeus curaeus	black	yellow	black	no	female	adult	belly	24/9/1977	1977	58261	KBIN	no	no	some co-operative	1,3,12	90	-45.429	-72	3955.93
Passeriformes	Icteridae	Curaeus curaeus	black	yellow	black	no	female	adult	neck	24/9/1977	1977	58261	KBIN	no	no	some co-operative	1,3,12	90	-45.429	-72	3955.93
Charadriiformes	Glareolidae	Cursorius cursor	white	Yellow	white	no	?	adult	belly	1936	1936	23792	KMMA	no	no	no	3,4,8	138	23.9731	25	6785.7
Charadriiformes	Glareolidae	Cursorius cursor	brown	yellow	brown	no	?	adult	neck	1936	1936	23792	KMMA	no	no	no	3,4,8	138	23.9731	25	6785.7
Passeriformes	Leiothrichidae	Cutia nipalensis	barred	yellow	barred	no	female	adult	belly	12/4/1850	1850	7265	KBIN	yes	yes	no	1	56	23.8459	96	7478.21
Passeriformes	Leiothrichidae	Cutia nipalensis	grey	yellow	brown	no	female	adult	neck	12/4/1850	1850	7265	KBIN	yes	yes	no	1	56	23.8459	96	7478.21
Passeriformes	Thraupidae	Cyanerpes caeruleus	green	yellow	green	no	female	adult	belly	24/5/1933	1933	35991	KBIN	yes	yes	no	1	14	-2.80533	-63	6430.05
Passeriformes	Thraupidae	Cyanerpes caeruleus	blue	yellow	green	no	female	adult	neck	24/5/1933	1933	35991	KBIN	yes	yes	no	1	14	-2.80533	-63	6430.05
Passeriformes	Thraupidae	Cyanerpes caeruleus	green	yellow	blue	no	male	adult	belly	24/5/1933	1933	35991	KBIN	yes	yes	no	1	14	-2.80533	-63	6430.05
Passeriformes	Thraupidae	Cyanerpes caeruleus	blue	yellow	blue	no	male	adult	neck	24/5/1933	1933	35991	KBIN	yes	yes	no	1	14	-2.80533	-63	6430.05
Passeriformes	Thraupidae	Cyanicterus cyanicterus	yellow	yellow	yellow	no	female	adult	belly	23/7/1917	1917	93329	MCZ	yes	yes	No	1.2	36	4.17104	-57	6012.18
Passeriformes	Thraupidae	Cyanicterus cyanicterus	blue	yellow	blue	no	female	adult	neck	23/7/1917	1917	93329	MCZ	yes	yes	No	1.2	36	4.17104	-57	6012.18
Passeriformes	Paridae	Cyanistes cyanus	grey	yellow	grey	no	male	adult	belly	?	?	7788	KBIN	no	no	no	1,3,5	16	53.0834	77	3637.58
Passeriformes	Paridae	Cyanistes cyanus	grey	yellow	grey	no	male	adult	neck	?	?	7788	KBIN	no	no	no	1,3,5	16	53.0834	77	3637.58
Passeriformes	Paridae	Cyanistes cyanus	grey	yellow	grey	no	female	adult	belly	11/1/1875	1875	7788	KBIN	no	no	no	1,3,5	16	53.0834	77	3637.58
Passeriformes	Paridae	Cyanistes cyanus	grey	yellow	grey	no	female	adult	neck	11/1/1875	1875	7788	KBIN	no	no	no	1,3,5	16	53.0834	77	3637.58
Anseriformes	Anatidae	Cyanochen cyanoptera	brown	red	brown	no	male	adult	belly	9/11/1950	1950	RT109495	KMMA	yes	yes	no	3,4,5	2360	9.5109	38	6560.12
Anseriformes	Anatidae	Cyanochen cyanoptera	brown	yellow	grey	no	male	adult	neck	9/11/1950	1950	RT109495	KMMA	yes	yes	no	3,4,5	2360	9.5109	38	6560.12
Anseriformes	Anatidae	Cyanochen cyanoptera	grey	red	brown	no	female	adult	belly	19/11/1950	1950	RT109494	KMMA	yes	yes	no	3,4,5	2360	9.5109	38	6560.12
Anseriformes	Anatidae	Cyanochen cyanoptera	grey	yellow	grey	no	female	adult	neck	19/11/1950	1950	RT109494	KMMA	yes	yes	no	3,4,5	2360	9.5109	38	6560.12
Passeriformes	Corvidae	Cyanocitta cristata	grey	yellow	grey	no	male	adult	belly	27/5/1914	1914	43856	KBIN	No	no	no	1	87	43.265	-90	5531.4
Passeriformes	Corvidae	Cyanocitta cristata	grey	yellow	blue	no	male	adult	neck	27/5/1914	1914	43856	KBIN	No	no	no	1	87	43.265	-90	5531.4
Passeriformes	Corvidae	Cyanocitta cristata	blue	yellow	grey	no	female	adult	belly	11/4/1932	1932	43857	KBIN	No	no	no	1	87	43.265	-90	5531.4
Passeriformes	Corvidae	Cyanocitta cristata	blue	yellow	blue	no	female	adult	neck	11/4/1932	1932	43857	KBIN	No	no	no	1	87	43.265	-90	5531.4
Passeriformes	Cardinalidae	Cyanocompsa parellina	blue	yellow	blue	no	male	adult	belly	4/4/1876	1876	2277	KBIN	yes	yes	no	1.3	24	18.873	-94	7552.22
Passeriformes	Cardinalidae	Cyanocompsa parellina	blue	yellow	blue	no	male	adult	neck	4/4/1876	1876	2277	KBIN	yes	yes	no	1.3	24	18.873	-94	7552.22
Passeriformes	Corvidae	Cyanocorax melanocyaneus	black	yellow	black	no	female	adult	belly	1967	1967	66566	KBIN	No	no	yes	1	115	14.6844	-88	7468.9
Passeriformes	Corvidae	Cyanocorax melanocyaneus	black	yellow	black	no	female	adult	neck	1967	1967	66566	KBIN	No	no	yes	1	115	14.6844	-88	7468.9
Passeriformes	Timaliidae	Cyanoderma chrysaeum	yellow	yellow	grey	no	female	adult	belly	22/12/1887	1887	9156	KBIN	no	no	no	1.3	10	21.4717	98	7350.93
Passeriformes	Timaliidae	Cyanoderma chrysaeum	yellow	yellow	yellow	no	female	adult	neck	22/12/1887	1887	9156	KBIN	no	no	no	1.3	10	21.4717	98	7350.93
Passeriformes	Timaliidae	Cyanoderma chrysaeum	yellow	yellow	grey	no	male	adult	belly	22/12/1887	1887	9156	KBIN	no	no	no	1.3	10	21.4717	98	7350.93
Passeriformes	Timaliidae	Cyanoderma chrysaeum	yellow	yellow	yellow	no	male	adult	neck	22/12/1887	1887	9156	KBIN	no	no	no	1.3	10	21.4717	98	7350.93
Passeriformes	Campephagidae	Cyanograucalus azureus	blue	yellow	blue	no	male	adult	belly	21/7/1952	1952	64198	KMMA	yes	yes	no	1.2	51	2.64494	11	5960.42
Passeriformes	Campephagidae	Cyanograucalus azureus	blue	yellow	blue	no	male	adult	neck	21/7/1952	1952	64198	KMMA	yes	yes	no	1.2	51	2.64494	11	5960.42
Passeriformes	Campephagidae	Cyanograucalus azureus	blue	yellow	blue	no	female	adult	belly	17/17/1949	1949	47410	KMMA	yes	yes	no	1.2	51	2.64494	11	5960.42
Passeriformes	Campephagidae	Cyanograucalus azureus	blue	yellow	blue	no	female	adult	neck	17/17/1949	1949	47410	KMMA	yes	yes	no	1.2	51	2.64494	11	5960.42
Passeriformes	Vangidae	Cyanolanius madagascarinus	white	yellow	white	no	male	adult	belly	14/11/1983	1983	83.43.A.785	KMMA	yes	yes	No	1	25.5	-18.9746	47	7170.35
Passeriformes	Vangidae	Cyanolanius madagascarinus	white	yellow	blue	no	male	adult	neck	14/11/1983	1983	83.43.A.785	KMMA	yes	yes	No	1	25.5	-18.9746	47	7170.35
Passeriformes	Vangidae	Cyanolanius madagascarinus	blue	yellow	white	no	female	adult	belly	11/11/1983	1983	83.43.A.766	KMMA	yes	yes	No	1	25.5	-18.9746	47	7170.35
Passeriformes	Vangidae	Cyanolanius madagascarinus	blue	yellow	blue	no	female	adult	neck	11/11/1983	1983	83.43.A.766	KMMA	yes	yes	No	1	25.5	-18.9746	47	7170.35
Gruiformes	Ralidae	Cyanolimnas cerverai	\	yellow	grey	no	female	adult	belly	?	?	236895	MCZ	no	no	no	3.4	?	22.4402	-81	7079.73
Gruiformes	Ralidae	Cyanolimnas cerverai	\	yellow	brown	no	female	adult	neck	?	?	236895	MCZ	no	no	no	3.4	?	22.4402	-81	7079.73
Psittaciformes	Psittacidae	Cyanoliseus patagonus	grey	yellow	grey	no	?	adult	belly	8/3/1976	1976	56276	KBIN	no	no	yes	2.3	278	-37.3367	-67	4993.74
Psittaciformes	Psittacidae	Cyanoliseus patagonus	yellow	yellow	yellow	no	?	adult	neck	8/3/1976	1976	56276	KBIN	no	no	yes	2.3	278	-37.3367	-67	4993.74
Passeriformes	Cardinalidae	Cyanoloxia glaucocaerulea	\	yellow	grey	no	male	adult	belly	4/4/1876	1876	8116	KBIN	yes	yes	no	1.3	19.5	-29.8667	-55	6093.59
Passeriformes	Cardinalidae	Cyanoloxia glaucocaerulea	blue	yellow	blue	no	male	adult	belly	4/4/1876	1876	8116	KBIN	yes	yes	no	1.3	19.5	-29.8667	-55	6093.59
Passeriformes	Cardinalidae	Cyanoloxia glaucocaerulea	brown	yellow	brown	no	female	adult	belly	4/4/1876	1876	8149	KBIN	yes	yes	no	1.3	19.5	-29.8667	-55	6093.59
Passeriformes	Cardinalidae	Cyanoloxia glaucocaerulea	brown	yellow	brown	no	female	adult	belly	4/4/1876	1876	8149	KBIN	yes	yes	no	1.3	19.5	-29.8667	-55	6093.59
Passeriformes	Corvidae	Cyanolyca cucullata	\	yellow	black	no	male	adult	belly	1967	1967	70729	KBIN	No	no	no	1	109	16.0448	-91	7559.92
Passeriformes	Corvidae	Cyanolyca cucullata	blue	yellow	blue	no	male	adult	neck	1967	1967	70729	KBIN	No	no	no	1	109	16.0448	-91	7559.92
Passeriformes	Nectariniidae	Cyanomitra oritis	yellow	yellow	yellow	no	female	adult	belly	23/8/1922	1922	125051	KMMA	yes	no	no	1.5	15	6.15184	11	5972.87
Passeriformes	Nectariniidae	Cyanomitra oritis	blue	yellow	green	no	female	adult	neck	23/8/1922	1922	125051	KMMA	yes	no	no	1.5	15	6.15184	11	5972.87
Apodiformes	Trochilidae	Cyanophaia bicolor	green	Yellow	green	no	male	adult	belly	?	?	3490	KBIN	yes	yes	no	1	4.7	14.9624	-61	6284.08
Apodiformes	Trochilidae	Cyanophaia bicolor	blue	yellow	blue	no	male	adult	neck	?	?	3490	KBIN	yes	yes	no	1	4.7	14.9624	-61	6284.08
Passeriformes	Corvidae	Cyanopica cyanus	grey	yellow	grey	no	male	adult	belly	1900	1900	66577	KBIN	No	no	yes	1	118	43.7503	115	4936.9
Passeriformes	Corvidae	Cyanopica cyanus	grey	yellow	grey	no	male	adult	neck	1900	1900	66577	KBIN	No	no	yes	1	118	43.7503	115	4936.9
Passeriformes	Corvidae	Cyanopica cyanus	black	yellow	grey	no	female	adult	belly	1967	1967	66576	KBIN	No	no	yes	1	118	43.7503	115	4936.9
Passeriformes	Corvidae	Cyanopica cyanus	black	yellow	grey	no	female	adult	neck	1967	1967	66576	KBIN	No	no	yes	1	118	43.7503	115	4936.9
Psittaciformes	Psittacidae	Cyanopsitta spixii	blue	yellow	blue	no	?	adult	belly	27/3/1959	1959	41013	KBIN	no	no	no	1.3	348	-9.1333	-40	6914.32
Psittaciformes	Psittacidae	Cyanopsitta spixii	blue	yellow	grey	no	?	adult	neck	27/3/1959	1959	41013	KBIN	no	no	no	1.3	348	-9.1333	-40	6914.32
Passeriformes	Muscicapidae	Cyanoptila cyanomelana	white	yellow	white	no	male	adult	belly	25/1/1879	1879	1833	KBIN	yes	yes	no	1.3	25	42.3317	130	5426.08
Passeriformes	Muscicapidae	Cyanoptila cyanomelana	blue	yellow	blue	no	male	adult	neck	25/1/1879	1879	1833	KBIN	yes	yes	no	1.3	25	42.3317	130	5426.08
Psittaciformes	Psittaculidae	Cyanoramphus auriceps	green	yellow	green	no	male	adult	belly	1875	1875	5799	KBIN	no	no	no	1	45.95	-42.9746	171	3770.9
Psittaciformes	Psittaculidae	Cyanoramphus auriceps	green	yellow	green	no	male	adult	neck	1875	1875	5799	KBIN	no	no	no	1	45.95	-42.9746	171	3770.9
Psittaciformes	Psittaculidae	Cyanoramphus auriceps	green	yellow	green	no	female	adult	belly	1875	1875	5799	KBIN	no	no	no	1	45.95	-42.9746	171	3770.9
Psittaciformes	Psittaculidae	Cyanoramphus auriceps	green	yellow	green	no	female	adult	neck	1875	1875	5799	KBIN	no	no	no	1	45.95	-42.9746	171	3770.9
Passeriformes	Vireonidae	Cyclarhis gujanensis	grey	yellow	grey	no	female	adult	belly	1967	1967	6662	KBIN	no	no	no	1,2,3	28.8	-10.8957	-58	6857.88
Passeriformes	Vireonidae	Cyclarhis gujanensis	yellow	yellow	brown	no	female	adult	neck	1967	1967	6662	KBIN	no	no	no	1,2,3	28.8	-10.8957	-58	6857.88
Passeriformes	Vireonidae	Cyclarhis gujanensis	brown	yellow	yellow	no	male	adult	belly	17/9/1976	1976	58786	KBIN	no	no	no	1,2,3	28.8	-10.8957	-58	6857.88
Passeriformes	Vireonidae	Cyclarhis gujanensis	grey	yellow	grey	no	male	adult	neck	17/9/1976	1976	58786	KBIN	no	no	no	1,2,3	28.8	-10.8957	-58	6857.88
Psittaciformes	Cyclopsitta	Cyclopsitta diophthalma	green	yellow	green	no	male	adult	belly	1885	1885	8618	KBIN	yes	yes	no	1	33	-5.95048	140	6292.39
Psittaciformes	Cyclopsitta	Cyclopsitta diophthalma	green	yellow	green	no	male	adult	neck	1885	1885	8618	KBIN	yes	yes	no	1	33	-5.95048	140	6292.39
Anseriformes	Anatidae	Cygnus olor	white	yellow	white	no	male	adult	belly	24/2/1940	1940	14773	KBIN	yes	no	no	5.13	15000	50.0368	42	3978.32
Anseriformes	Anatidae	Cygnus olor	white	yellow	white	no	male	adult	neck	24/2/1940	1940	14773	KBIN	yes	no	no	5.13	15000	50.0368	42	3978.32
Passeriformes	Thamnophilidae	Cymbilaimus lineatus	barred	yellow	barred	no	male	adult	belly	16/9/1937	1937	36510	KBIN	yes	yes	no	1.3	35.8	-3.50948	-63	6511.79
Passeriformes	Thamnophilidae	Cymbilaimus lineatus	barred	yellow	black	no	male	adult	neck	16/9/1937	1937	36510	KBIN	yes	yes	no	1.3	35.8	-3.50948	-63	6511.79
Passeriformes	Thamnophilidae	Cymbilaimus lineatus	black	yellow	barred	no	female	adult	belly	26/11/1982	1982	67290	KBIN	yes	yes	no	1.3	35.8	-3.50948	-63	6511.79
Passeriformes	Thamnophilidae	Cymbilaimus lineatus	black	yellow	black	no	female	adult	neck	26/11/1982	1982	67290	KBIN	yes	yes	no	1.3	35.8	-3.50948	-63	6511.79
Passeriformes	Eurylaimidae	Cymbirhynchus macrorhynchos	red	yellow	purple	no	male	adult	belly	5/5/1932	1932	35109	KBIN	no	no	no	1.5	76.5	3.81424	107	6361.5
Passeriformes	Eurylaimidae	Cymbirhynchus macrorhynchos	red	yellow	black	no	male	adult	neck	5/5/1932	1932	35109	KBIN	no	no	no	1.5	76.5	3.81424	107	6361.5
Passeriformes	Eurylaimidae	Cymbirhynchus macrorhynchos	black	yellow	purple	no	female	adult	belly	10/5/1932	1932	35110	KBIN	no	no	no	1.5	76.5	3.81424	107	6361.5
Passeriformes	Eurylaimidae	Cymbirhynchus macrorhynchos	black	yellow	black	no	female	adult	neck	10/5/1932	1932	35110	KBIN	no	no	no	1.5	76.5	3.81424	107	6361.5
Apodiformes	Trochilidae	Cynanthus latirostris	green	yellow	green	no	male	adult	belly	6/12/1929	1929	4109	KBIN	yes	yes	no	1,3,8	4.4	23.6195	-104	7624.58
Apodiformes	Trochilidae	Cynanthus latirostris	green	yellow	green	no	male	adult	neck	6/12/1929	1929	4109	KBIN	yes	yes	no	1,3,8	4.4	23.6195	-104	7624.58
Passeriformes	Muscicapidae	Cyornis tickelliae	brown	yellow	red	no	male	adult	belly	22/12/1887	1887	9133	KBIN	yes	yes	no	1,3,5	18	18.9614	85	7590.54
Passeriformes	Muscicapidae	Cyornis tickelliae	brown	yellow	blue	no	male	adult	neck	22/12/1887	1887	9133	KBIN	yes	yes	no	1,3,5	18	18.9614	85	7590.54
Passeriformes	Muscicapidae	Cyornis tickelliae	blue	yellow	red	no	female	adult	belly	22/12/1887	1887	9133	KBIN	yes	yes	no	1,3,5	18	18.9614	85	7590.54
Passeriformes	Muscicapidae	Cyornis tickelliae	blue	yellow	blue	no	female	adult	neck	22/12/1887	1887	9133	KBIN	yes	yes	no	1,3,5	18	18.9614	85	7590.54
Passeriformes	Troglodytidae	Cyphorhinus phaeocephalus	brown	yellow	brown	no	female	adult	belly	27/2/1934	1934	37916	KBIN	no	no	no	1	24.6	6.90221	-80	7164.21
Passeriformes	Troglodytidae	Cyphorhinus phaeocephalus	brown	yellow	brown	no	female	adult	neck	27/2/1934	1934	37916	KBIN	no	no	no	1	24.6	6.90221	-80	7164.21
Apodiformes	Apiodidae	Cypseloides niger	\	yellow	black	no	male	adult	belly	18/5/1914	1914	43712	KBIN	yes	no	yes	1.6	45	31.7711	-104	7269.93
Apodiformes	Apiodidae	Cypseloides niger	\	yellow	black	no	male	adult	neck	18/5/1914	1914	43712	KBIN	yes	no	yes	1.6	45	31.7711	-104	7269.93
Apodiformes	Apiodidae	Cypseloides niger	\	yellow	brown	no	female	adult	belly	18/1914	1914	43713	KBIN	yes	no	yes	1.6	45	31.7711	-104	7269.93
Apodiformes	Apiodidae	Cypseloides niger	\	yellow	grey	no	female	adult	neck	18/1914	1914	43713	KBIN	yes	no	yes	1.6	45	31.7711	-104	7269.93
Apodiformes	Apiodidae	Cypsiurus parvus	grey	Yellow	grey	no	male	adult	belly	19/4/1970	1970	123084	KMMA	yes	yes	yes	1.2	13.6	-2.55503	22	6197.27
Apodiformes	Apiodidae	Cypsiurus parvus	grey	Yellow	grey	no	male	adult	neck	19/4/1970	1970	123084	KMMA	yes	yes	yes	1.2	13.6	-2.55503	22	6197.27
Apodiformes	Apiodidae	Cypsiurus parvus	grey	Yellow	grey	no	female	adult	belly	19/4/1970	1970	123082	KMMA	yes	yes	yes	1.2	13.6	-2.55503	22	6197.27
Apodiformes	Apiodidae	Cypsiurus parvus	grey	Yellow	grey	no	female	adult	neck	19/4/1970	1970	123082	KMMA	yes	yes	yes	1.2	13.6	-2.55503	22	6197.27
Passeriformes	Thraupidae	Cypsnagra hirundinacea	brown	yellow	grey	no	male	adult	belly	4/4/1876	1876	871	KBIN	yes	yes	co-operative breeding	2.3	34	-14.1441	-51	6811.98
Passeriformes	Thraupidae	Cypsnagra hirundinacea	brown	yellow	black	no	male	adult	neck	4/4/1876	1876	871	KBIN	yes	yes	co-operative breeding	2.3	34	-14.1441	-51	6811.98
Passeriformes	Thraupidae	Cypsnagra hirundinacea	black	yellow	grey	no	female	adult	belly	4/4/1876	1876	871	KBIN	yes	yes	co-operative breeding	2.3	34	-14.1441	-51	6811.98
Passeriformes	Thraupidae	Cypsnagra hirundinacea	black	yellow	brown	no	female	adult	neck	4/4/1876	1876	871	KBIN	yes	yes	co-operative breeding	2.3	34	-14.1441	-51	6811.98
Galliformes	Odontophoridae	Cyrtonyx montezumae	brown	yellow	brown	no	male	adult	belly	1845	1845	2983	KBIN	yes	yes	no	1.3	185.5	24.7504	-104	7682.96
Galliformes	Odontophoridae	Cyrtonyx montezumae	brown	yellow	brown	no	male	adult	neck	1845	1845	2983	KBIN	yes	yes	no	1.3	185.5	24.7504	-104	7682.96
Coraciiformes	Alcenidae	Dacelo novaeguineae	white	yellow	grey	no	female	adult	belly	31/1/1883	1883	1825	KBIN	yes	yes	no	1.5	334.5	-28.8879	146	6096.6
Coraciiformes	Alcenidae	Dacelo novaeguineae	white	yellow	brown	no	female	adult	neck	31/1/1883	1883	1825	KBIN	yes	yes	no	1.5	334.5	-28.8879	146	6096.6
Coraciiformes	Alcenidae	Dacelo novaeguineae	\	yellow	white	no	male	adult	belly	?	?	1825	KBIN	yes	yes	no	1.5	334.5	-28.8879	146	6096.6
Coraciiformes	Alcenidae	Dacelo novaeguineae	\	yellow	brown	no	male	adult	neck	?	?	1825	KBIN	yes	yes	no	1.5	334.5	-28.8879	146	6096.6
Passeriformes	Thraupidae	Dacnis lineata	yellow	yellow	yellow	no	female	adult	belly	25/11/1881	1881	1066	KBIN	yes	yes	no	1.2	13	-3.64571	-65	6104.09
Passeriformes	Thraupidae	Dacnis lineata	blue	yellow	brown	no	female	adult	neck	25/11/1881	1881	1066	KBIN	yes	yes	no	1.2	13	-3.64571	-65	6104.09
Passeriformes	Thraupidae	Dacnis lineata	brown	yellow	blue	no	male	adult	belly	25/3/1881	1881	1066	KBIN	yes	yes	no	1.2	13	-3.64571	-65	6104.09
Passeriformes	Thraupidae	Dacnis lineata	blue	yellow	blue	no	male	adult	neck	25/3/1881	1881	1066	KBIN	yes	yes	no	1.2	13	-3.64571	-65	6104.09
Galliformes	Odontophoridae	Dactylortyx thoracicus	brown	yellow	brown	no	male	adult	belly	31/12/1856	1856	7098	KBIN	yes	yes	no	1.3	266	18.738	-93	7701.16
Galliformes	Odontophoridae	Dactylortyx thoracicus	brown	yellow	brown	no	male	adult	neck	31/12/1856	1856	7098	KBIN	yes	yes	no	1.3	266	18.738	-93	7701.16
Galliformes	Odontophoridae	Dactylortyx thoracicus	brown	yellow	brown	no	female	adult	belly	31/12/1856	1856	7098	KBIN	yes	yes	no	1.3	266	18.738	-93	7701.16
Galliformes	Odontophoridae	Dactylortyx thoracicus	brown	yellow	brown	no	female	adult	neck	31/12/1856	1856	7098	KBIN	yes	yes	no	1.3	266	18.738	-93	7701.16
Passeriformes	Neosittidae	Daphoenositta chrysoptera	white	yellow	white	no	male	adult	belly	8/1870	1870	2655	KBIN	yes	yes	cooperative group	1.2	11.7	-26.2523	137	6430.5
Passeriformes	Neosittidae	Daphoenositta chrysoptera	white	yellow	white	no	male	adult	neck	8/1870	1870	2655	KBIN	yes	yes	cooperative group	1.2	11.7	-26.2523	137	6430.5
Passeriformes	Neosittidae	Daphoenositta chrysoptera	white	yellow	white	no	female	adult	belly	1967	1967	66631	KBIN	yes	yes	cooperative group	1.2	11.7	-26.2523	137	6430.5
Passeriformes	Neosittidae	Daphoenositta chrysoptera	white	yellow	white	no	female	adult	neck	1967	1967	66631	KBIN	yes	yes	cooperative group	1.2	11.7	-26.2523	137	6430.5
Procellariiformes	Procellariidae	Daption capense	white	yellow	white	no	?	adult	belly	8/3/1876	1876	2419	RBIN	no	no	Yes	9,10,13	430	-59.7044	-19	3003.38
Procellariiformes	Procellariidae	Daption capense	black	yellow	grey	no	?	adult	neck	8/3/1876	1876	2419	RBIN	no	no	Yes	9,10,13	430	-59.7044	-19	3003.38
Falconiformes	Falconidae	Daptrius ater	black	yellow	black	no	?	adult	belly	8/4/1851	1851	4840	KBIN	no	no	no	1.2	352	-4.07477	-63	6321.19
Falconiformes	Falconidae	Daptrius ater	black	yellow	black	no	?	adult	neck	8/4/1851	1851	4840	KBIN	no	no	no	1.2	352	-4.07477	-63	6321.19
Passeriformes	Zosteropidae	Dasycrotapha speciosa	yellow	yellow	yellow	no	female	adult	belly	2/1888	1888	9349	KBIN	no	no	no	1	10	10.5994	123	7070.48
Passeriformes	Zosteropidae	Dasycrotapha speciosa	yellow	yellow	yellow	no	female	adult	neck	2/1888	1888	9349	KBIN	no	no	no	1	10	10.5994	123	7070.48
Cuculiformes	Cuculidae	Dasylophus cumingi	brown	yellow	brown	no	?	adult	belly	25/7/1932	1932	10475	KBIN	no	no	no	1	204.3	15.682	122	7282.07
Cuculiformes	Cuculidae	Dasylophus cumingi	grey	yellow	brown	no	?	adult	neck	25/7/1932	1932	10475	KBIN	no	no	no	1	204.3	15.682	122	7282.07
Passeriformes	Dasyornithidae	Dasyornis brachypterus	brown	yellow	brown	no	?	adult	belly	25/7/1932	1932	10052	KBIN	no	no	no	1,3,4,5	44	-31.8521	152	5680.88
[truncated: 5,223 more rows]
